# Supplementary material for: Deciphering the Interaction between Coniella granati and Pomegranate Fruit Employing Transcriptomics
Source: Life (Basel). 2024 Jun 13;14(6):752. doi: 10.3390/life14060752 (PMC11205003; doi:10.3390/life14060752)
Supplement: Supplementary file 1 [file life-14-00752-s001.zip]

Archive with 4 entries (4 files):
- Supplementary Figures_Life_Tsafouros.pdf
- Supplementary tables_Life_Tsafouros.xls
- Figure S1.jpg
- Figure S2.jpg
