# Supplementary material for: Deciphering the Interaction between Coniella granati and Pomegranate Fruit Employing Transcriptomics
Source: Life (Basel). 2024 Jun 13;14(6):752. doi: 10.3390/life14060752 (PMC11205003; doi:10.3390/life14060752)
Supplement: Supplementary file 1 [file life-14-00752-s001.zip › Supplementary tables_Life_Tsafouros.xls]

## Sheet: Table S1
Table S1: Summary of pomegranate fruits RNA-seq data
Treatments and time points	Experiment	Total high-quality reads generated	Total reads per biological condition	Reads mapped uniquely to pomegranate genomic assembly	%
CT 1 dai	1	39172900	109784408	30263077	0.7726
	2	42601402		39619135	0.93
	3	28010106		23302973	0.8319
CT 2 dai	1	35616640	98737128	33189474	0.9319
	2	29584530		27619712	0.9336
	3	33535958		31235662	0.9314
CT 3 dai	1	45944484	135428550	41716252	0.908
	2	44200264		40528333	0.9169
	3	45283802		41492626	0.9163
CG 1 dai	1	30838940	95682706	27684339	0.8977
	2	34284468		29778635	0.8686
	3	30559298		25766915	0.8432
CG 2 dai	1	36391106	102264088	33030408	0.9077
	2	34576938		30195714	0.8733
	3	31296044		26266291	0.8393
CG 3 dai	1	34779408	110075926	27815599	0.7998
	2	38420402		30387332	0.7909
	3	36876116		29583177	0.8022
Average		3.62207e+07		3.16375e+07	0.871961
Total		651972806		569475654

## Sheet: Table S2
Table S2: Differentially expressed genes (DEGs) expression profiles in comparison groups CG-1, CG-2, and CG-3 at 1, 2 and 3 dai, respectively
Comparison groups
CG-1								CG-2								CG-3
Gene name	log2FoldChange	pvalue	padj	Regulation	Gene description	KEGG term	GO term	Gene name	log2FoldChange	pvalue	padj	Regulation	Gene description	KEGG term	GO term	Gene name	log2FoldChange	pvalue	padj	Regulation	Gene description	KEGG term	GO term
LOC116208653	2.0869531778613	1.88922575302492e-77	2.82136973956741e-73	UP	early nodulin-75-like			LOC116207573	1.97089250964976	1.0402042123399e-82	2.03807211323757e-78	UP	ethylene receptor 2, transcript variant X3	egr04016:MAPK signaling pathway - plant; egr04075:Plant hormone signal transduction	biological process:cell communication(GO:0007154); biological process:phosphorelay signal transduction system(GO:0000160); biological process:intracellular signal transduction(GO:0035556); biological process:signal transduction(GO:0007165); biological process:signaling(GO:0023052); biological process:cellular response to stimulus(GO:0051716); molecular function:signal transducer activity(GO:00048…	LOC116188732	1.69042122395294	2.53036946232043e-123	4.82921011883854e-119	UP	probable linoleate 9S-lipoxygenase 5	egr00591:Linoleic acid metabolism	molecular function:oxidoreductase activity, acting on single donors with incorporation of molecular oxygen(GO:0016701); molecular function:oxidoreductase activity, acting on single donors with incorporation of molecular oxygen, incorporation of two atoms of oxygen(GO:0016702); molecular function:dioxygenase activity(GO:0051213)
LOC116199644	-2.2733149487469	3.28917159051803e-37	2.45602442663981e-33	DOWN	heat shock cognate 70 kDa protein 2-like	egr04141:Protein processing in endoplasmic reticulum; egr04144:Endocytosis; egr03040:Spliceosome		LOC116206978	2.22944527359775	1.92970680305154e-71	1.27018070542522e-67	UP	major allergen Pru ar 1-like		biological process:defense response(GO:0006952); biological process:response to stress(GO:0006950)	LOC116201265	2.53629775001493	1.34430890888049e-122	1.28280677629921e-118	UP	G-type lectin S-receptor-like serine/threonine-protein kinase LECRK2
LOC116207732	-1.54742785412002	2.24331812380063e-35	1.11672376202795e-31	DOWN	diacylglycerol O-acyltransferase 3	egr00561:Glycerolipid metabolism		LOC116206302	2.40878935763033	1.94484872978903e-71	1.27018070542522e-67	UP	lysine histidine transporter-like 8			LOC116209682	1.85015227925228	2.79887242967875e-118	1.78054934401397e-114	UP	pyruvate decarboxylase 1-like	egr00010:Glycolysis / Gluconeogenesis	molecular function:coenzyme binding(GO:0050662); molecular function:vitamin binding(GO:0019842); molecular function:magnesium ion binding(GO:0000287); molecular function:sulfur compound binding(GO:1901681)
LOC116204993	-4.63924971839564	1.66585700387455e-33	6.21947712396565e-30	DOWN	B3 domain-containing protein Os04g0386900-like			LOC116212433	1.54444517495228	1.86340272178302e-60	9.12741238197367e-57	UP	pleiotropic drug resistance protein 2-like	egr02010:ABC transporters	molecular function:ATPase activity(GO:0016887); molecular function:nucleoside-triphosphatase activity(GO:0017111); molecular function:hydrolase activity, acting on acid anhydrides, in phosphorus-containing anhydrides(GO:0016818); molecular function:hydrolase activity, acting on acid anhydrides(GO:0016817); molecular function:pyrophosphatase activity(GO:0016462)	LOC116197401	2.37649696327933	4.90810004267462e-117	2.34177723286113e-113	UP	sucrose synthase, transcript variant X2	egr00500:Starch and sucrose metabolism	biological process:cellular carbohydrate metabolic process(GO:0044262); biological process:carbohydrate metabolic process(GO:0005975); biological process:oligosaccharide metabolic process(GO:0009311); biological process:disaccharide metabolic process(GO:0005984); molecular function:glucosyltransferase activity(GO:0046527); molecular function:transferase activity, transferring hexosyl groups(GO:00…
LOC116214325	1.38887651626395	4.1834692160597e-31	1.24951858545271e-27	UP	beta-amyrin 28-monooxygenase-like		molecular function:oxidoreductase activity, acting on paired donors, with incorporation or reduction of molecular oxygen(GO:0016705); molecular function:heme binding(GO:0020037); molecular function:tetrapyrrole binding(GO:0046906); molecular function:iron ion binding(GO:0005506)	LOC116210458	1.9391406844942	6.5496802548234e-55	2.5665577046551e-51	UP	glutathione S-transferase U17-like	egr00480:Glutathione metabolism		LOC116199852	1.73135408421225	3.60156052391733e-114	1.37471565197924e-110	UP	IAA-amino acid hydrolase ILR1-like 1
LOC116195873	-1.72459410612242	1.03384819393052e-30	2.57324815469307e-27	DOWN	-	egr00905:Brassinosteroid biosynthesis	molecular function:oxidoreductase activity, acting on paired donors, with incorporation or reduction of molecular oxygen(GO:0016705); molecular function:heme binding(GO:0020037); molecular function:tetrapyrrole binding(GO:0046906); molecular function:iron ion binding(GO:0005506)	LOC116213409	2.42043997357493	1.43700645283191e-51	4.69254457172259e-48	UP	probable LRR receptor-like serine/threonine-protein kinase At1g53440, transcript variant X1			LOC116216044	2.3520650291777	2.50009082704211e-112	7.95237223901645e-109	UP	cucumisin-like		biological process:proteolysis(GO:0006508); molecular function:serine-type endopeptidase activity(GO:0004252); molecular function:serine-type peptidase activity(GO:0008236); molecular function:serine hydrolase activity(GO:0017171); molecular function:endopeptidase activity(GO:0004175); molecular function:peptidase activity(GO:0008233); molecular function:peptidase activity, acting on L-amino acid…
LOC116212617	-1.67490135861377	1.30848300796675e-29	2.79155503442506e-26	DOWN	galactinol synthase 1-like	egr00052:Galactose metabolism	molecular function:transferase activity, transferring glycosyl groups(GO:0016757)	LOC116198759	1.883001261075	1.2489609568974e-48	3.49584171835583e-45	UP	umecyanin-like		molecular function:electron transfer activity(GO:0009055)	LOC116194491	2.45611196524893	7.3161940135823e-108	1.99470803927454e-104	UP	cytochrome P450 94B3-like		molecular function:heme binding(GO:0020037); molecular function:tetrapyrrole binding(GO:0046906); molecular function:oxidoreductase activity, acting on paired donors, with incorporation or reduction of molecular oxygen(GO:0016705); molecular function:iron ion binding(GO:0005506)
LOC116208309	2.18194661632154	2.40771319434211e-27	4.49459860553813e-24	UP	early nodulin-75-like			LOC116207301	2.79171700605686	9.52649771445615e-47	2.33315837149174e-43	UP	major allergen Pru ar 1-like		biological process:defense response(GO:0006952); biological process:response to stress(GO:0006950)	LOC116197857	1.67579312321352	1.93381133812204e-107	4.61334867350738e-104	UP	IQ domain-containing protein IQM1-like
LOC116196016	-4.36428013585496	3.66020036876989e-27	6.07349247857884e-24	DOWN	heat shock protein 83	egr04141:Protein processing in endoplasmic reticulum; egr04626:Plant-pathogen interaction	biological process:protein folding(GO:0006457); molecular function:unfolded protein binding(GO:0051082)	LOC116212062	2.37331588834328	3.46645220691924e-46	7.54646645446319e-43	UP	probable CCR4-associated factor 1 homolog 11	egr03018:RNA degradation		LOC116208811	2.56525236716655	3.86351324228335e-106	8.19279446988642e-103	UP	peroxidase 51-like	egr00940:Phenylpropanoid biosynthesis	biological process:response to stress(GO:0006950); biological process:response to oxidative stress(GO:0006979); molecular function:heme binding(GO:0020037); molecular function:tetrapyrrole binding(GO:0046906); molecular function:peroxidase activity(GO:0004601); molecular function:oxidoreductase activity, acting on peroxide as acceptor(GO:0016684); molecular function:antioxidant activity(GO:001620…
LOC116207991	-1.53329362533669	2.97990221629295e-26	4.45018596981189e-23	DOWN	calcium permeable stress-gated cation channel 1, transcript variant X2			LOC116193255	3.52178878818729	4.55390418544335e-46	8.92246447053916e-43	UP	1-aminocyclopropane-1-carboxylate synthase-like	egr04016:MAPK signaling pathway - plant; egr00270:Cysteine and methionine metabolism	molecular function:vitamin binding(GO:0019842); molecular function:pyridoxal phosphate binding(GO:0030170); molecular function:vitamin B6 binding(GO:0070279); molecular function:coenzyme binding(GO:0050662)	LOC116208151	1.77093275681324	1.54676946919708e-105	2.95200953196263e-102	UP	probable leucine-rich repeat receptor-like protein kinase At5g49770
LOC116195896	-2.48285751471854	5.06823410473849e-25	6.88081892001497e-22	DOWN	17.6 kDa class I heat shock protein 2-like	egr04141:Protein processing in endoplasmic reticulum		LOC116201861	2.06186499456158	5.93542676840979e-46	1.05720742430412e-42	UP	LOB domain-containing protein 1-like			LOC116202600	1.75523262495402	7.60603100177473e-105	1.31964637880792e-101	UP	pectinesterase 2-like	egr00040:Pentose and glucuronate interconversions	biological process:cell wall organization or biogenesis(GO:0071554); biological process:external encapsulating structure organization(GO:0045229); biological process:cell wall organization(GO:0071555); biological process:cell wall modification(GO:0042545); biological process:cellular component organization(GO:0016043); biological process:cellular component organization or biogenesis(GO:0071840); …
LOC116211880	-2.00916684443723	1.00903091748034e-24	1.25573897680429e-21	DOWN	dehydrin Rab18-like		biological process:response to chemical(GO:0042221)	LOC116214745	2.3752203895204	2.53503599453532e-44	4.13908002007754e-41	UP	endochitinase EP3-like	egr00520:Amino sugar and nucleotide sugar metabolism	biological process:aminoglycan metabolic process(GO:0006022); biological process:aminoglycan catabolic process(GO:0006026); biological process:chitin metabolic process(GO:0006030); biological process:chitin catabolic process(GO:0006032); biological process:amino sugar metabolic process(GO:0006040); biological process:cell wall macromolecule catabolic process(GO:0016998); biological process:cell w…	LOC116202586	1.84691009045443	1.09187037755656e-104	1.73652884630558e-101	UP	pectinesterase 2-like	egr00040:Pentose and glucuronate interconversions	biological process:cell wall organization or biogenesis(GO:0071554); biological process:external encapsulating structure organization(GO:0045229); biological process:cell wall organization(GO:0071555); biological process:cell wall modification(GO:0042545); biological process:cellular component organization(GO:0016043); biological process:cellular component organization or biogenesis(GO:0071840); …
LOC116212550	-3.27382034268503	5.37997532552143e-24	6.1803501162567e-21	DOWN	17.3 kDa class I heat shock protein-like	egr04141:Protein processing in endoplasmic reticulum		LOC116205019	2.11279670842917	1.22837402944037e-42	1.85134864298656e-39	UP	protein NRT1/ PTR FAMILY 7.3-like			LOC116211847	2.25424035072863	1.13850642504158e-103	1.67141500937834e-100	UP	monooxygenase 2-like		molecular function:FAD binding(GO:0071949); molecular function:coenzyme binding(GO:0050662); molecular function:flavin adenine dinucleotide binding(GO:0050660)
LOC116214164	1.3066748613023	9.89178244639745e-23	1.055170564675e-19	UP	allene oxide synthase 1, chloroplastic	egr00592:alpha-Linolenic acid metabolism	molecular function:oxidoreductase activity, acting on paired donors, with incorporation or reduction of molecular oxygen(GO:0016705); molecular function:heme binding(GO:0020037); molecular function:tetrapyrrole binding(GO:0046906); molecular function:iron ion binding(GO:0005506)	LOC116207066	2.6088294508055	3.01884726236525e-42	4.22487674368017e-39	UP	major allergen Pru ar 1-like		biological process:defense response(GO:0006952); biological process:response to stress(GO:0006950)	LOC116201656	2.48478797763872	3.09492670979333e-100	4.21904830402897e-97	UP	probable mannitol dehydrogenase
LOC116204572	-3.90109136483911	4.0503089635251e-22	4.03248760408559e-19	DOWN	23.6 kDa heat shock protein, mitochondrial-like	egr04141:Protein processing in endoplasmic reticulum		LOC116187096	3.38816978423643	3.26602719091868e-42	4.26608471677798e-39	UP	ethylene-response factor C3	egr04016:MAPK signaling pathway - plant; egr04075:Plant hormone signal transduction	molecular function:DNA binding transcription factor activity(GO:0003700); molecular function:transcription regulator activity(GO:0140110)	LOC116193510	1.60414471137408	2.02556961428791e-99	2.57719973924565e-96	UP	senescence-associated carboxylesterase 101-like		biological process:lipid metabolic process(GO:0006629)
LOC116193255	2.96327494404061	1.24742920008459e-21	1.16431922962896e-18	UP	1-aminocyclopropane-1-carboxylate synthase-like	egr04016:MAPK signaling pathway - plant; egr00270:Cysteine and methionine metabolism	molecular function:coenzyme binding(GO:0050662); molecular function:vitamin binding(GO:0019842); molecular function:pyridoxal phosphate binding(GO:0030170); molecular function:vitamin B6 binding(GO:0070279)	LOC116207042	3.50216194242624	3.69440843855483e-42	4.5240340335378e-39	UP	major allergen Pru ar 1-like		biological process:defense response(GO:0006952); biological process:response to stress(GO:0006950)	LOC116192468	1.62684445187395	4.93962572660232e-99	5.89204731201283e-96	UP	probable galactinol--sucrose galactosyltransferase 1	egr00052:Galactose metabolism
LOC116211070	-1.1602509522029	3.43737610378189e-21	3.01963380787522e-18	DOWN	dnaJ protein homolog ANJ1, transcript variant X1	egr04141:Protein processing in endoplasmic reticulum	biological process:protein folding(GO:0006457); molecular function:unfolded protein binding(GO:0051082)	LOC116194761	2.35467358771603	5.57207638874659e-40	6.30732991001505e-37	UP	-			LOC116203819	1.68334086807861	1.44985168429317e-97	1.62767172910206e-94	UP	putative disease resistance protein RGA3		molecular function:ADP binding(GO:0043531)
LOC116205395	3.62034227383854	5.70885019666027e-20	4.73644271316247e-17	UP	protein SRG1-like			LOC116214531	-1.86822196583775	5.83806034049438e-40	6.30732991001505e-37	DOWN	stemmadenine O-acetyltransferase-like		molecular function:transferase activity, transferring acyl groups other than amino-acyl groups(GO:0016747); molecular function:transferase activity, transferring acyl groups(GO:0016746)	LOC116193975	2.51876240638508	2.09931378133233e-96	2.22585575092931e-93	UP	ethylene-responsive transcription factor ERF024-like		molecular function:DNA binding transcription factor activity(GO:0003700); molecular function:transcription regulator activity(GO:0140110)
LOC116193065	-2.51824718438593	7.0818111834471e-19	5.56630359018942e-16	DOWN	small heat shock protein, chloroplastic-like	egr04141:Protein processing in endoplasmic reticulum		LOC116208622	3.76124234508668	6.11643282245118e-40	6.30732991001505e-37	UP	major allergen Pru ar 1-like		biological process:defense response(GO:0006952); biological process:response to stress(GO:0006950)	LOC116199057	2.01786555098703	1.23969037756533e-95	1.24523636083339e-92	UP	exocyst complex component EXO70H1		biological process:exocytosis(GO:0006887); biological process:secretion by cell(GO:0032940); biological process:secretion(GO:0046903); biological process:vesicle-mediated transport(GO:0016192); cellular component:cell periphery(GO:0071944); cellular component:exocyst(GO:0000145); cellular component:cell cortex(GO:0005938); cellular component:cell cortex part(GO:0044448); cellular component:cytopl…
LOC116192407	-1.98711048667113	8.92164178493039e-19	6.49912959696325e-16	DOWN	14 kDa proline-rich protein DC2.15-like			LOC116201385	2.30070322822999	6.80891564733228e-40	6.67035421390907e-37	UP	ABC transporter G family member 29-like, transcript variant X1	egr02010:ABC transporters	molecular function:ATPase activity(GO:0016887); molecular function:nucleoside-triphosphatase activity(GO:0017111); molecular function:hydrolase activity, acting on acid anhydrides, in phosphorus-containing anhydrides(GO:0016818); molecular function:hydrolase activity, acting on acid anhydrides(GO:0016817); molecular function:pyrophosphatase activity(GO:0016462)	LOC116214164	1.73476525703821	1.80551106945918e-95	1.72290893803143e-92	UP	allene oxide synthase 1, chloroplastic	egr00592:alpha-Linolenic acid metabolism	molecular function:heme binding(GO:0020037); molecular function:tetrapyrrole binding(GO:0046906); molecular function:oxidoreductase activity, acting on paired donors, with incorporation or reduction of molecular oxygen(GO:0016705); molecular function:iron ion binding(GO:0005506)
LOC116209626	-3.69768758226049	9.13899300497042e-19	6.49912959696325e-16	DOWN	uncharacterized LOC116209626			LOC116192383	4.21477846573753	1.23400081905657e-38	1.15132276417978e-35	UP	flavonoid 3'-monooxygenase CYP75B137-like		molecular function:heme binding(GO:0020037); molecular function:tetrapyrrole binding(GO:0046906); molecular function:oxidoreductase activity, acting on paired donors, with incorporation or reduction of molecular oxygen(GO:0016705); molecular function:iron ion binding(GO:0005506)	LOC116197826	1.92941985659626	1.11215889510263e-94	1.01074059585875e-91	UP	uncharacterized acetyltransferase At3g50280		molecular function:transferase activity, transferring acyl groups other than amino-acyl groups(GO:0016747); molecular function:transferase activity, transferring acyl groups(GO:0016746)
LOC116203876	1.38120402298662	1.0434444002945e-18	7.08309030636279e-16	UP	transcription factor MYC2-like	egr04016:MAPK signaling pathway - plant; egr04075:Plant hormone signal transduction	molecular function:protein dimerization activity(GO:0046983)	LOC116210457	1.54379468077097	2.23265548679573e-37	1.98838267967221e-34	UP	glutathione S-transferase U17-like	egr00480:Glutathione metabolism		LOC116205501	1.82560214849371	9.10606170665686e-94	7.89950853052482e-91	UP	phospholipase A1-IIdelta		biological process:lipid metabolic process(GO:0006629)
LOC116206807	-3.27249986381715	2.63120045036857e-18	1.70844989242627e-15	DOWN	WAT1-related protein At2g39510-like			LOC116195914	-1.80902449200269	7.47305557402005e-37	6.16704371520872e-34	DOWN	probable phospholipid-transporting ATPase 8, transcript variant X1			LOC116193255	1.76479919198841	6.65114318672268e-93	5.51900294428705e-90	UP	1-aminocyclopropane-1-carboxylate synthase-like	egr04016:MAPK signaling pathway - plant; egr00270:Cysteine and methionine metabolism	molecular function:coenzyme binding(GO:0050662); molecular function:pyridoxal phosphate binding(GO:0030170); molecular function:vitamin B6 binding(GO:0070279); molecular function:vitamin binding(GO:0019842)
LOC116207040	1.94269768026079	4.16762961578676e-18	2.59330752842331e-15	UP	major allergen Pru ar 1-like		biological process:defense response(GO:0006952); biological process:response to stress(GO:0006950)	LOC116188519	-1.46896032355158	7.5541800216919e-37	6.16704371520872e-34	DOWN	protein IQ-DOMAIN 31, transcript variant X4			LOC116204990	1.69764600041446	3.89048208139947e-91	3.09374377181287e-88	UP	bifunctional riboflavin biosynthesis protein RIBA 1, chloroplastic-like	egr00790:Folate biosynthesis; egr00740:Riboflavin metabolism; egr01240:Biosynthesis of cofactors	biological process:drug metabolic process(GO:0017144); biological process:small molecule biosynthetic process(GO:0044283); biological process:vitamin metabolic process(GO:0006766); biological process:water-soluble vitamin metabolic process(GO:0006767); biological process:vitamin biosynthetic process(GO:0009110); biological process:water-soluble vitamin biosynthetic process(GO:0042364); biological…
LOC116198179	1.58198116169158	7.84836255577804e-18	4.68829785631957e-15	UP	beta-glucosidase 18-like, transcript variant X2	egr00999:Biosynthesis of various plant secondary metabolites; egr00460:Cyanoamino acid metabolism; egr00500:Starch and sucrose metabolism		LOC116198627	2.13504649688106	9.18063380439614e-37	7.13509768563491e-34	UP	transcription factor MYB62			LOC116211587	1.51094901339454	2.18662140236537e-89	1.66926677856572e-86	UP	lysosomal Pro-X carboxypeptidase-like		biological process:proteolysis(GO:0006508); molecular function:serine-type peptidase activity(GO:0008236); molecular function:serine hydrolase activity(GO:0017171); molecular function:peptidase activity(GO:0008233); molecular function:peptidase activity, acting on L-amino acid peptides(GO:0070011)
LOC116196951	-3.19799541416817	8.1742228539782e-18	4.6951478500504e-15	DOWN	ferredoxin--nitrite reductase, chloroplastic	egr00910:Nitrogen metabolism	molecular function:heme binding(GO:0020037); molecular function:tetrapyrrole binding(GO:0046906); molecular function:iron-sulfur cluster binding(GO:0051536); molecular function:metal cluster binding(GO:0051540)	LOC116204913	1.29354939605261	9.46830703958086e-37	7.13509768563491e-34	UP	caffeic acid 3-O-methyltransferase-like	egr00940:Phenylpropanoid biosynthesis; egr00380:Tryptophan metabolism	molecular function:O-methyltransferase activity(GO:0008171); molecular function:protein dimerization activity(GO:0046983); molecular function:transferase activity, transferring one-carbon groups(GO:0016741); molecular function:methyltransferase activity(GO:0008168)	LOC116203254	2.05461858866112	4.5551829968061e-88	3.34367951900171e-85	UP	protein DETOXIFICATION 49		biological process:drug transmembrane transport(GO:0006855); biological process:drug transport(GO:0015893); biological process:response to drug(GO:0042493); biological process:response to chemical(GO:0042221); molecular function:antiporter activity(GO:0015297); molecular function:secondary active transmembrane transporter activity(GO:0015291); molecular function:drug transmembrane transporter act…
LOC116197548	-1.66762912659752	8.56895438324514e-18	4.73958387997714e-15	DOWN	protein SRC1, transcript variant X1			LOC116194452	3.28896637001918	3.47792383890326e-36	2.52381339909746e-33	UP	uncharacterized LOC116194452			LOC116207959	2.26969706195064	6.24187193654297e-87	4.4120787373675e-84	UP	short-chain dehydrogenase TIC 32, chloroplastic-like	egr01240:Biosynthesis of cofactors
LOC116195086	-1.97326507538843	9.68091243639842e-18	5.16338379732764e-15	DOWN	PTI1-like tyrosine-protein kinase 3, transcript variant X2	egr04626:Plant-pathogen interaction		LOC116202455	3.33970823601981	1.07953861936253e-35	7.55407148898929e-33	UP	protein DETOXIFICATION 49-like		biological process:drug transmembrane transport(GO:0006855); biological process:drug transport(GO:0015893); biological process:response to drug(GO:0042493); biological process:response to chemical(GO:0042221); molecular function:drug transmembrane transporter activity(GO:0015238); molecular function:antiporter activity(GO:0015297); molecular function:secondary active transmembrane transporter act…	LOC116201343	1.87304014927099	9.90495058904012e-87	6.75128507113681e-84	UP	mucin-5AC-like		molecular function:electron transfer activity(GO:0009055)
LOC116198741	2.4693130398043	2.59798356878673e-17	1.33787195228486e-14	UP	agmatine hydroxycinnamoyltransferase 1-like	egr00940:Phenylpropanoid biosynthesis; egr00941:Flavonoid biosynthesis; egr00945:Stilbenoid, diarylheptanoid and gingerol biosynthesis	molecular function:transferase activity, transferring acyl groups other than amino-acyl groups(GO:0016747); molecular function:transferase activity, transferring acyl groups(GO:0016746)	LOC116193291	4.21451035396768	7.18591891201833e-35	4.85495549114397e-32	UP	probable carboxylesterase 15			LOC116209629	2.11089433039643	1.39502316904752e-85	9.18069557974897e-83	UP	thaumatin-like protein 1b
LOC116202506	-2.32058173059214	6.79172773914456e-17	3.28227084865683e-14	DOWN	heat shock protein 83-like	egr04141:Protein processing in endoplasmic reticulum; egr04626:Plant-pathogen interaction	biological process:protein folding(GO:0006457); molecular function:unfolded protein binding(GO:0051082)	LOC116202009	2.02277871672723	1.73591921897629e-34	1.13372884191341e-31	UP	heat shock factor protein HSF24-like		cellular component:nucleus(GO:0005634); cellular component:intracellular membrane-bounded organelle(GO:0043231); cellular component:membrane-bounded organelle(GO:0043227); molecular function:DNA binding transcription factor activity(GO:0003700); molecular function:transcription regulator activity(GO:0140110); molecular function:sequence-specific DNA binding(GO:0043565)	LOC116212329	1.95115561615652	1.70130144881129e-85	1.08231127168545e-82	UP	uncharacterized LOC116212329
LOC116215160	1.20622595630672	6.81333844304016e-17	3.28227084865683e-14	UP	premnaspirodiene oxygenase-like		molecular function:oxidoreductase activity, acting on paired donors, with incorporation or reduction of molecular oxygen(GO:0016705); molecular function:heme binding(GO:0020037); molecular function:tetrapyrrole binding(GO:0046906); molecular function:iron ion binding(GO:0005506)	LOC116202096	4.05777743059542	2.05057230940128e-34	1.29602784703546e-31	UP	glutamate receptor 2.1-like, transcript variant X3		molecular function:signal transducer activity(GO:0004871); molecular function:signaling receptor activity(GO:0038023); molecular function:molecular transducer activity(GO:0060089); molecular function:transmembrane signaling receptor activity(GO:0004888); molecular function:ionotropic glutamate receptor activity(GO:0004970); molecular function:extracellular ligand-gated ion channel activity(GO:000…	LOC116201657	2.51930214658841	2.30099631615376e-85	1.41659724818692e-82	UP	probable mannitol dehydrogenase
LOC116188022	-2.2103799903399	7.73889066619115e-17	3.61164353777808e-14	DOWN	chaperone protein ClpB1			LOC116208811	3.04069075664998	1.53283329537732e-32	9.38525086135244e-30	UP	peroxidase 51-like	egr00940:Phenylpropanoid biosynthesis	biological process:response to stress(GO:0006950); biological process:response to oxidative stress(GO:0006979); molecular function:heme binding(GO:0020037); molecular function:tetrapyrrole binding(GO:0046906); molecular function:peroxidase activity(GO:0004601); molecular function:oxidoreductase activity, acting on peroxide as acceptor(GO:0016684); molecular function:antioxidant activity(GO:001620…	LOC116195671	1.53285664884935	2.31254762212835e-83	1.37921785525999e-80	UP	S-adenosylmethionine synthase 5	egr00999:Biosynthesis of various plant secondary metabolites; egr00270:Cysteine and methionine metabolism; egr01230:Biosynthesis of amino acids; egr01240:Biosynthesis of cofactors	biological process:drug metabolic process(GO:0017144); biological process:coenzyme metabolic process(GO:0006732); biological process:sulfur compound biosynthetic process(GO:0044272); biological process:coenzyme biosynthetic process(GO:0009108); biological process:cofactor biosynthetic process(GO:0051188); biological process:cofactor metabolic process(GO:0051186); biological process:sulfur compoun…
LOC116209682	-4.11779375230515	8.68853711075063e-17	3.9319579761197e-14	DOWN	pyruvate decarboxylase 1-like	egr00010:Glycolysis / Gluconeogenesis	molecular function:coenzyme binding(GO:0050662); molecular function:magnesium ion binding(GO:0000287); molecular function:sulfur compound binding(GO:1901681); molecular function:vitamin binding(GO:0019842)	LOC116205967	2.20259272303274	3.66543849484914e-31	2.17627080089634e-28	UP	glycine-rich protein-like			LOC116194259	2.34025624973534	8.32339134697993e-83	4.81369466233673e-80	UP	endochitinase EP3-like	egr00520:Amino sugar and nucleotide sugar metabolism	biological process:cell wall organization or biogenesis(GO:0071554); biological process:aminoglycan metabolic process(GO:0006022); biological process:aminoglycan catabolic process(GO:0006026); biological process:chitin metabolic process(GO:0006030); biological process:chitin catabolic process(GO:0006032); biological process:amino sugar metabolic process(GO:0006040); biological process:cell wall m…
LOC116214645	-1.26316174455467	3.91856812615016e-16	1.7211734234096e-13	DOWN	serine/threonine-protein kinase STY13-like			LOC116207793	3.97211330368356	5.0733351402626e-31	2.92358398244604e-28	UP	protein DMP2-like			LOC116206181	1.90663719107653	1.48474102749388e-81	8.33420073815313e-79	UP	glutamate dehydrogenase	egr01200:Carbon metabolism; egr00910:Nitrogen metabolism; egr00250:Alanine, aspartate and glutamate metabolism; egr00220:Arginine biosynthesis	biological process:carboxylic acid metabolic process(GO:0019752); biological process:oxoacid metabolic process(GO:0043436); biological process:organic acid metabolic process(GO:0006082); biological process:small molecule metabolic process(GO:0044281); biological process:cellular amino acid metabolic process(GO:0006520)
LOC116215856	2.30428796965346	4.35229407869683e-16	1.85706170775024e-13	UP	lupeol synthase-like	egr00909:Sesquiterpenoid and triterpenoid biosynthesis		LOC116199566	-1.22094358244339	9.84644603628823e-30	5.51204049111415e-27	DOWN	ABC transporter C family member 8		molecular function:ATPase activity(GO:0016887); molecular function:active transmembrane transporter activity(GO:0022804); molecular function:ATPase activity, coupled to transmembrane movement of substances(GO:0042626); molecular function:ATPase activity, coupled to movement of substances(GO:0043492); molecular function:primary active transmembrane transporter activity(GO:0015399); molecular funct…	LOC116203326	3.02400159020479	3.89575898714755e-81	2.12430172199175e-78	UP	protein SRG1-like
LOC116212434	2.10409822136042	6.86724775755631e-16	2.84876327809294e-13	UP	pleiotropic drug resistance protein 2-like	egr02010:ABC transporters	molecular function:ATPase activity(GO:0016887); molecular function:pyrophosphatase activity(GO:0016462); molecular function:hydrolase activity, acting on acid anhydrides, in phosphorus-containing anhydrides(GO:0016818); molecular function:hydrolase activity, acting on acid anhydrides(GO:0016817); molecular function:nucleoside-triphosphatase activity(GO:0017111)	LOC116207040	1.92317177845035	1.55316861463574e-29	8.45312018515501e-27	UP	major allergen Pru ar 1-like		biological process:defense response(GO:0006952); biological process:response to stress(GO:0006950)	LOC116215897	1.87886003263847	1.53646256443185e-80	8.14538556727276e-78	UP	probable aspartic proteinase GIP2
LOC116201861	1.95965681911045	9.60551209206577e-16	3.87699236710568e-13	UP	LOB domain-containing protein 1-like			LOC116201589	3.28322395223326	2.61980482815459e-29	1.3872928648117e-26	UP	F-box/kelch-repeat protein At1g23390-like			LOC116196350	1.38348493416243	1.1490521344421e-79	5.92693513130471e-77	UP	phosphoenolpyruvate carboxykinase (ATP)	egr00010:Glycolysis / Gluconeogenesis; egr00620:Pyruvate metabolism; egr00710:Carbon fixation in photosynthetic organisms; egr01200:Carbon metabolism; egr00020:Citrate cycle (TCA cycle)	biological process:carbohydrate biosynthetic process(GO:0016051); biological process:carbohydrate metabolic process(GO:0005975); biological process:glucose metabolic process(GO:0006006); biological process:small molecule biosynthetic process(GO:0044283); biological process:hexose metabolic process(GO:0019318); biological process:monosaccharide metabolic process(GO:0005996); biological process:sma…
LOC116200832	1.42444719670377	1.29963070465634e-15	5.10754866929941e-13	UP	MLO-like protein 3, transcript variant X1		biological process:defense response(GO:0006952); biological process:response to stress(GO:0006950)	LOC116199469	1.57005606039974	2.78149613321099e-29	1.43415404573692e-26	UP	probable WRKY transcription factor 40		molecular function:DNA binding transcription factor activity(GO:0003700); molecular function:transcription regulator activity(GO:0140110); molecular function:sequence-specific DNA binding(GO:0043565)	LOC116187230	1.67516137379768	2.66755609214554e-79	1.33974494785783e-76	UP	germin-like protein subfamily 1 member 13		molecular function:nutrient reservoir activity(GO:0045735)
LOC116196570	-3.06058414734229	2.56517168232775e-15	9.82263433432887e-13	DOWN	sugar transport protein 8-like		molecular function:transmembrane transporter activity(GO:0022857)	LOC116202988	4.69539567341023	3.92154744116509e-29	1.97012510294225e-26	UP	lignin-forming anionic peroxidase-like	egr00940:Phenylpropanoid biosynthesis	biological process:response to stress(GO:0006950); biological process:response to oxidative stress(GO:0006979); molecular function:heme binding(GO:0020037); molecular function:tetrapyrrole binding(GO:0046906); molecular function:peroxidase activity(GO:0004601); molecular function:oxidoreductase activity, acting on peroxide as acceptor(GO:0016684); molecular function:antioxidant activity(GO:001620…	LOC116198728	1.41252370786338	1.20382369287415e-78	5.89101927653925e-76	UP	rhamnogalacturonate lyase-like		biological process:carbohydrate metabolic process(GO:0005975); molecular function:carbohydrate binding(GO:0030246)
LOC116192524	-1.36105082909564	4.38469963319873e-15	1.63702760805475e-12	DOWN	cold-responsive protein kinase 1-like, transcript variant X2			LOC116209290	-2.16983657828499	7.1514305996091e-29	3.50294949345353e-26	DOWN	pyruvate, phosphate dikinase, chloroplastic-like	egr00620:Pyruvate metabolism; egr00010:Glycolysis / Gluconeogenesis; egr01200:Carbon metabolism; egr00710:Carbon fixation in photosynthetic organisms		LOC116200094	1.543840250829	1.98877793660488e-78	9.48895673002602e-76	UP	uncharacterized LOC116200094, transcript variant X1		biological process:carbohydrate metabolic process(GO:0005975)
LOC116197779	-2.44951113315717	5.03092037528748e-15	1.83248207035471e-12	DOWN	-			LOC116216021	1.82320576572449	8.71798989640512e-29	4.16613600098208e-26	UP	probable ethylene response sensor 1	egr04016:MAPK signaling pathway - plant; egr04075:Plant hormone signal transduction	biological process:cell communication(GO:0007154); biological process:signal transduction(GO:0007165); biological process:signaling(GO:0023052); biological process:cellular response to stimulus(GO:0051716); molecular function:signal transducer activity(GO:0004871); molecular function:signaling receptor activity(GO:0038023); molecular function:molecular transducer activity(GO:0060089); molecular f…	LOC116202636	1.37463990089324	2.88452573234749e-78	1.34271155126468e-75	UP	internal alternative NAD(P)H-ubiquinone oxidoreductase A1, mitochondrial-like, transcript variant X2	egr00190:Oxidative phosphorylation
LOC116187063	-1.39803836237318	1.05411516803311e-14	3.74813236176344e-12	DOWN	heat shock cognate 70 kDa protein 2	egr04141:Protein processing in endoplasmic reticulum; egr04144:Endocytosis; egr03040:Spliceosome		LOC116208610	4.64905004420574	1.03682321115062e-28	4.83678028001766e-26	UP	pathogenesis-related protein STH-21-like		biological process:defense response(GO:0006952); biological process:response to stress(GO:0006950)	LOC116212434	1.35665619830396	3.74412472744905e-78	1.70134810531822e-75	UP	pleiotropic drug resistance protein 2-like	egr02010:ABC transporters	molecular function:ATPase activity(GO:0016887); molecular function:hydrolase activity, acting on acid anhydrides(GO:0016817); molecular function:nucleoside-triphosphatase activity(GO:0017111); molecular function:hydrolase activity, acting on acid anhydrides, in phosphorus-containing anhydrides(GO:0016818); molecular function:pyrophosphatase activity(GO:0016462)
LOC116208137	-1.15405600734998	1.08391870253618e-14	3.76447486131983e-12	DOWN	agamous-like MADS-box protein MADS2		cellular component:nucleus(GO:0005634); cellular component:intracellular membrane-bounded organelle(GO:0043231); cellular component:membrane-bounded organelle(GO:0043227); molecular function:DNA binding transcription factor activity(GO:0003700); molecular function:protein dimerization activity(GO:0046983); molecular function:transcription regulator activity(GO:0140110)	LOC116199088	3.67443188099434	1.72222219979795e-28	7.8473254792189e-26	UP	receptor-like protein 14			LOC116197583	1.51282717199579	4.56917702012674e-77	2.02797077742137e-74	UP	germin-like protein subfamily 1 member 13		molecular function:nutrient reservoir activity(GO:0045735)
LOC116201343	4.43428813552717	1.43354328257407e-14	4.86557622317301e-12	UP	mucin-5AC-like		molecular function:electron transfer activity(GO:0009055)	LOC116194343	2.59816295271978	2.98581209352106e-28	1.32956855337177e-25	UP	receptor-like cytosolic serine/threonine-protein kinase RBK1, transcript variant X2			LOC116206625	1.53591445678991	1.77787345028274e-75	7.7115260906014e-73	UP	mitogen-activated protein kinase kinase kinase 17
LOC116212867	2.94659515444378	1.49153627826751e-14	4.94991172881043e-12	UP	patatin-like protein 2		biological process:lipid metabolic process(GO:0006629)	LOC116200505	2.50432616007067	4.77748940839265e-28	2.08011888841416e-25	UP	uncharacterized LOC116200505			LOC116194897	1.65916469851908	3.34626615605091e-75	1.41918865751626e-72	UP	alpha-amylase/subtilisin inhibitor-like		molecular function:enzyme inhibitor activity(GO:0004857); molecular function:endopeptidase inhibitor activity(GO:0004866); molecular function:peptidase inhibitor activity(GO:0030414); molecular function:peptidase regulator activity(GO:0061134); molecular function:endopeptidase regulator activity(GO:0061135); molecular function:enzyme regulator activity(GO:0030234); molecular function:molecular fu…
LOC116193291	3.13620400632961	2.35403754909299e-14	7.64243407785972e-12	UP	probable carboxylesterase 15			LOC116197467	3.72340038891514	1.12944700249618e-27	4.81070763476252e-25	UP	precursor of CEP16-like			LOC116189399	1.45583998076663	6.40611945904509e-75	2.65784325817121e-72	UP	omega-3 fatty acid desaturase, chloroplastic-like		biological process:lipid metabolic process(GO:0006629); molecular function:oxidoreductase activity, acting on paired donors, with incorporation or reduction of molecular oxygen(GO:0016705)
LOC116204181	-4.95651936733803	2.42790134505577e-14	7.71452738022614e-12	DOWN	uncharacterized LOC116204181			LOC116199102	2.20840612763025	1.68421503071341e-27	7.02102661633357e-25	UP	premnaspirodiene oxygenase-like		molecular function:heme binding(GO:0020037); molecular function:tetrapyrrole binding(GO:0046906); molecular function:oxidoreductase activity, acting on paired donors, with incorporation or reduction of molecular oxygen(GO:0016705); molecular function:iron ion binding(GO:0005506)	LOC116196778	1.37921454731944	6.96904834767429e-75	2.82987846202902e-72	UP	3-ketoacyl-CoA synthase 11, transcript variant X2	egr04626:Plant-pathogen interaction; egr00062:Fatty acid elongation	biological process:lipid metabolic process(GO:0006629); biological process:monocarboxylic acid biosynthetic process(GO:0072330); biological process:monocarboxylic acid metabolic process(GO:0032787); biological process:small molecule biosynthetic process(GO:0044283); biological process:organic acid biosynthetic process(GO:0016053); biological process:carboxylic acid biosynthetic process(GO:0046394…
LOC116205081	-3.10864564182124	2.82965089575017e-14	8.80375134940271e-12	DOWN	heat shock protein 83-like	egr04141:Protein processing in endoplasmic reticulum; egr04626:Plant-pathogen interaction	biological process:protein folding(GO:0006457); molecular function:unfolded protein binding(GO:0051082)	LOC116200863	2.20119494494029	2.02497341858166e-27	8.26568837297302e-25	UP	beta-amyrin 28-monooxygenase-like		molecular function:heme binding(GO:0020037); molecular function:tetrapyrrole binding(GO:0046906); molecular function:oxidoreductase activity, acting on paired donors, with incorporation or reduction of molecular oxygen(GO:0016705); molecular function:iron ion binding(GO:0005506)	LOC116210407	1.76433113373515	7.25231673103743e-75	2.88355135024686e-72	UP	monooxygenase 2-like, transcript variant X1		molecular function:FAD binding(GO:0071949); molecular function:coenzyme binding(GO:0050662); molecular function:flavin adenine dinucleotide binding(GO:0050660)
LOC116207793	3.26447864639998	4.58693470615584e-14	1.39798536534145e-11	UP	protein DMP2-like			LOC116211643	2.00874970710716	2.61021421009285e-27	1.02451341206527e-24	UP	respiratory burst oxidase homolog protein D, transcript variant X1	egr04016:MAPK signaling pathway - plant; egr04626:Plant-pathogen interaction	molecular function:peroxidase activity(GO:0004601); molecular function:oxidoreductase activity, acting on peroxide as acceptor(GO:0016684); molecular function:antioxidant activity(GO:0016209); molecular function:oxidoreductase activity, acting on NAD(P)H(GO:0016651)	LOC116189126	1.51818050098127	1.01370020862518e-74	3.94825887379829e-72	UP	nematode resistance protein-like HSPRO2		biological process:defense response(GO:0006952); biological process:response to stress(GO:0006950); biological process:organic acid catabolic process(GO:0016054); biological process:carboxylic acid catabolic process(GO:0046395); biological process:cellular catabolic process(GO:0044248); biological process:organonitrogen compound catabolic process(GO:1901565); biological process:organic substance …
LOC116214851	1.58854848012185	4.79666716386161e-14	1.43266854850219e-11	UP	uncharacterized LOC116214851			LOC116204915	1.06162788630004	2.61448836846137e-27	1.02451341206527e-24	UP	isoliquiritigenin 2'-O-methyltransferase-like		molecular function:O-methyltransferase activity(GO:0008171); molecular function:protein dimerization activity(GO:0046983); molecular function:transferase activity, transferring one-carbon groups(GO:0016741); molecular function:methyltransferase activity(GO:0008168)	LOC116194122	2.11620624922302	1.12992656503432e-74	4.31292969873598e-72	UP	uncharacterized LOC116194122, transcript variant X1
LOC116208779	2.52100161460436	1.10549299978749e-13	3.23714361937771e-11	UP	early nodulin-75-like			LOC116203445	1.72361320909175	3.4567782620023e-27	1.32801287230218e-24	UP	putative germin-like protein 2-1, transcript variant X1		molecular function:nutrient reservoir activity(GO:0045735)	LOC116201385	1.33927386101083	1.22493991763211e-74	4.58391731921742e-72	UP	ABC transporter G family member 29-like, transcript variant X1	egr02010:ABC transporters	molecular function:ATPase activity(GO:0016887); molecular function:hydrolase activity, acting on acid anhydrides(GO:0016817); molecular function:nucleoside-triphosphatase activity(GO:0017111); molecular function:hydrolase activity, acting on acid anhydrides, in phosphorus-containing anhydrides(GO:0016818); molecular function:pyrophosphatase activity(GO:0016462)
LOC116200212	-1.35087466346193	1.46294077019935e-13	4.20145335810714e-11	DOWN	heat shock cognate 70 kDa protein-like	egr04141:Protein processing in endoplasmic reticulum; egr04144:Endocytosis; egr03040:Spliceosome		LOC116208641	4.30977171533316	6.33110776576709e-27	2.38548835489759e-24	UP	pathogenesis-related protein STH-21-like		biological process:defense response(GO:0006952); biological process:response to stress(GO:0006950)	LOC116209534	1.27310356622882	1.37617306531016e-74	5.05081979835468e-72	UP	polyphenol oxidase, chloroplastic-like	egr00950:Isoquinoline alkaloid biosynthesis; egr00350:Tyrosine metabolism	molecular function:oxidoreductase activity, acting on diphenols and related substances as donors(GO:0016679)
LOC116203341	3.34104233489538	1.61579637023658e-13	4.55288735719116e-11	UP	major strawberry allergen Fra a 1.06-like		biological process:defense response(GO:0006952); biological process:response to stress(GO:0006950)	LOC116207884	3.43513706598953	8.66395213124635e-27	3.20288328504735e-24	UP	VQ motif-containing protein 22			LOC116187305	1.71388879959384	1.50275308777987e-74	5.41132880759977e-72	UP	wall-associated receptor kinase 5-like		molecular function:calcium ion binding(GO:0005509); molecular function:carbohydrate binding(GO:0030246); molecular function:pattern binding(GO:0001871); molecular function:polysaccharide binding(GO:0030247); molecular function:protein serine/threonine kinase activity(GO:0004674)
LOC116196178	-1.2993966296621	2.53901294047264e-13	7.02178134315157e-11	DOWN	monooxygenase 3-like		molecular function:coenzyme binding(GO:0050662); molecular function:flavin adenine dinucleotide binding(GO:0050660); molecular function:FAD binding(GO:0071949)	LOC116197202	3.15239806362891	9.06819647029377e-27	3.29024395263826e-24	UP	expansin-A4-like			LOC116193481	1.65053085857035	1.62110831798316e-74	5.72941708309418e-72	UP	probable BOI-related E3 ubiquitin-protein ligase 3
LOC116206978	2.12464043845626	3.9031684462831e-13	1.0598166832144e-10	UP	major allergen Pru ar 1-like		biological process:defense response(GO:0006952); biological process:response to stress(GO:0006950)	LOC116192357	2.18071211707828	1.11110185086164e-26	3.95814882980584e-24	UP	zinc finger protein ZAT10-like			LOC116201804	1.34650859826914	2.33532980017642e-74	8.10359440661219e-72	UP	MLO-like protein 6		biological process:defense response(GO:0006952); biological process:response to stress(GO:0006950)
LOC116196877	1.44671823976016	6.80619358804318e-13	1.81506598292566e-10	UP	glutathione hydrolase 3	egr00430:Taurine and hypotaurine metabolism; egr00480:Glutathione metabolism; egr00460:Cyanoamino acid metabolism		LOC116213600	1.83987590652375	2.22033027219788e-26	7.76838053985233e-24	UP	ethylene-responsive transcription factor 2-like		molecular function:DNA binding transcription factor activity(GO:0003700); molecular function:transcription regulator activity(GO:0140110)	LOC116200573	2.10271457359929	5.87352331970512e-74	2.00171772422451e-71	UP	IQ domain-containing protein IQM2-like
LOC116212648	-1.59702915942139	8.16290993414288e-13	2.13868240274544e-10	DOWN	putative Peroxidase 48	egr00940:Phenylpropanoid biosynthesis	biological process:response to stress(GO:0006950); biological process:response to oxidative stress(GO:0006979); molecular function:heme binding(GO:0020037); molecular function:tetrapyrrole binding(GO:0046906); molecular function:peroxidase activity(GO:0004601); molecular function:oxidoreductase activity, acting on peroxide as acceptor(GO:0016684); molecular function:antioxidant activity(GO:001620…	LOC116196730	1.64913343608266	2.58119336103037e-26	8.87251254783651e-24	UP	squalene monooxygenase SE2-like	egr00909:Sesquiterpenoid and triterpenoid biosynthesis; egr00100:Steroid biosynthesis	molecular function:oxidoreductase activity, acting on paired donors, with incorporation or reduction of molecular oxygen(GO:0016705); molecular function:oxidoreductase activity, acting on paired donors, with incorporation or reduction of molecular oxygen, NAD(P)H as one donor, and incorporation of one atom of oxygen(GO:0016709); molecular function:monooxygenase activity(GO:0004497); molecular fun…	LOC116212261	1.69091623267985	6.02604232132143e-74	2.01766697723543e-71	UP	uncharacterized LOC116212261
LOC116211609	1.79285385867613	9.54560685702839e-13	2.45782918625624e-10	UP	jacalin-related lectin 4-like		biological process:cell communication(GO:0007154); biological process:signal transduction(GO:0007165); biological process:signaling(GO:0023052); biological process:cellular response to stimulus(GO:0051716); molecular function:ADP binding(GO:0043531)	LOC116213879	-1.18151647792851	4.68411355113975e-26	1.55887102310302e-23	DOWN	uncharacterized LOC116213879, transcript variant X3			LOC116204462	1.39303733986488	6.66672762324945e-74	2.1936982187882e-71	UP	oxalate--CoA ligase	egr00630:Glyoxylate and dicarboxylate metabolism
LOC116192547	-2.16644344143743	1.33783241617374e-12	3.33219705919629e-10	DOWN	late embryogenesis abundant protein Lea14-A-like			LOC116207518	1.77987689368725	4.69419641520329e-26	1.55887102310302e-23	UP	ankyrin repeat-containing protein ITN1-like			LOC116200743	1.52777431638603	6.87133047918641e-74	2.22270071517411e-71	UP	putative phospholipid-transporting ATPase 9
LOC116204536	-1.21083982472771	1.35115800758316e-12	3.33219705919629e-10	DOWN	homeobox-leucine zipper protein ATHB-12-like		molecular function:DNA binding transcription factor activity(GO:0003700); molecular function:transcription regulator activity(GO:0140110); molecular function:sequence-specific DNA binding(GO:0043565)	LOC116209281	1.65055600373443	9.09762170066425e-26	2.97082836635191e-23	UP	probable WRKY transcription factor 15		molecular function:DNA binding transcription factor activity(GO:0003700); molecular function:transcription regulator activity(GO:0140110); molecular function:sequence-specific DNA binding(GO:0043565)	LOC116201501	1.8612868430353	7.49165791177459e-73	2.3829715207703e-70	UP	uncharacterized LOC116201501
LOC116206864	-1.53402178316618	1.3610822325631e-12	3.33219705919629e-10	DOWN	2,3-bisphosphoglycerate-independent phosphoglycerate mutase, transcript variant X1	egr01200:Carbon metabolism; egr00260:Glycine, serine and threonine metabolism; egr01230:Biosynthesis of amino acids; egr00010:Glycolysis / Gluconeogenesis	biological process:hexose metabolic process(GO:0019318); biological process:glucose metabolic process(GO:0006006); biological process:monosaccharide metabolic process(GO:0005996); biological process:small molecule catabolic process(GO:0044282); biological process:small molecule metabolic process(GO:0044281); biological process:carbohydrate catabolic process(GO:0016052); biological process:carbohy…	LOC116193999	2.00868292046561	1.67068466052011e-25	5.36618435304434e-23	UP	major strawberry allergen Fra a 1.06-like		biological process:defense response(GO:0006952); biological process:response to stress(GO:0006950)	LOC116208666	1.43296699117039	1.52670064870922e-72	4.77657080010088e-70	UP	allene oxide cyclase, chloroplastic-like	egr00592:alpha-Linolenic acid metabolism	biological process:monocarboxylic acid biosynthetic process(GO:0072330); biological process:monocarboxylic acid metabolic process(GO:0032787); biological process:small molecule biosynthetic process(GO:0044283); biological process:organic acid biosynthetic process(GO:0016053); biological process:carboxylic acid biosynthetic process(GO:0046394); biological process:carboxylic acid metabolic process(…
LOC116190824	1.65776187131324	2.25300268492271e-12	5.42682937042512e-10	UP	geraniol 8-hydroxylase-like		molecular function:oxidoreductase activity, acting on paired donors, with incorporation or reduction of molecular oxygen(GO:0016705); molecular function:heme binding(GO:0020037); molecular function:tetrapyrrole binding(GO:0046906); molecular function:iron ion binding(GO:0005506)	LOC116194722	-1.30169291194795	2.42340772146668e-25	7.65835927204786e-23	DOWN	germin-like protein 9-3		molecular function:nutrient reservoir activity(GO:0045735)	LOC116196588	1.42932226457032	1.91684731378171e-72	5.90048886831031e-70	UP	probable protein phosphatase 2C 46, transcript variant X3
LOC116196359	-2.60355432759088	2.48883681462352e-12	5.89972841104567e-10	DOWN	uncharacterized LOC116196359			LOC116207274	3.31050650146702	2.54252908651946e-25	7.90726545907552e-23	UP	pathogenesis-related protein STH-21-like		biological process:defense response(GO:0006952); biological process:response to stress(GO:0006950)	LOC116209608	1.68031360388086	2.66980927431194e-72	8.08782698416561e-70	UP	ras-related protein Rab7-like	egr04145:Phagosome; egr04144:Endocytosis	molecular function:GTPase activity(GO:0003924); molecular function:hydrolase activity, acting on acid anhydrides(GO:0016817); molecular function:nucleoside-triphosphatase activity(GO:0017111); molecular function:hydrolase activity, acting on acid anhydrides, in phosphorus-containing anhydrides(GO:0016818); molecular function:purine nucleoside binding(GO:0001883); molecular function:GTP binding(GO…
LOC116201180	-3.34408056712577	2.94220519842267e-12	6.75982960511448e-10	DOWN	cinnamoyl-CoA reductase-like SNL6			LOC116214325	1.44002807636463	9.71857219400521e-25	2.97524976558038e-22	UP	beta-amyrin 28-monooxygenase-like		molecular function:heme binding(GO:0020037); molecular function:tetrapyrrole binding(GO:0046906); molecular function:oxidoreductase activity, acting on paired donors, with incorporation or reduction of molecular oxygen(GO:0016705); molecular function:iron ion binding(GO:0005506)	LOC116201655	2.41154292590827	7.52095961464678e-72	2.24277366008646e-69	UP	probable mannitol dehydrogenase, transcript variant X1
LOC116201385	1.58827036663852	3.00879672662098e-12	6.80808641141783e-10	UP	ABC transporter G family member 29-like, transcript variant X1	egr02010:ABC transporters	molecular function:ATPase activity(GO:0016887); molecular function:pyrophosphatase activity(GO:0016462); molecular function:hydrolase activity, acting on acid anhydrides, in phosphorus-containing anhydrides(GO:0016818); molecular function:hydrolase activity, acting on acid anhydrides(GO:0016817); molecular function:nucleoside-triphosphatase activity(GO:0017111)	LOC116208356	4.59557708478095	1.45052102741614e-24	4.37231669079452e-22	UP	beta-D-xylosidase 1-like		biological process:carbohydrate metabolic process(GO:0005975); molecular function:hydrolase activity, acting on glycosyl bonds(GO:0016798); molecular function:hydrolase activity, hydrolyzing O-glycosyl compounds(GO:0004553)	LOC116198734	3.79419218738171	1.61088610133671e-71	4.72980942215557e-69	UP	pectinesterase-like		biological process:cell wall organization or biogenesis(GO:0071554); biological process:external encapsulating structure organization(GO:0045229); biological process:cell wall organization(GO:0071555); biological process:cell wall modification(GO:0042545); biological process:cellular component organization(GO:0016043); biological process:cellular component organization or biogenesis(GO:0071840); …
LOC116209696	-1.61594299365204	3.43319252653989e-12	7.65243241661892e-10	DOWN	activator of 90 kDa heat shock protein ATPase homolog 1		molecular function:chaperone binding(GO:0051087); molecular function:molecular function regulator(GO:0098772); molecular function:enzyme regulator activity(GO:0030234); molecular function:enzyme activator activity(GO:0008047); molecular function:nucleoside-triphosphatase regulator activity(GO:0060589)	LOC116197409	2.16344205593747	1.76687580999134e-24	5.24521177956976e-22	UP	MACPF domain-containing protein At1g14780			LOC116199211	2.70244590100777	1.78021424752086e-71	5.14778619908116e-69	UP	F-box/kelch-repeat protein At1g15670-like
LOC116197467	3.52755487336408	4.68040811431185e-12	1.02790021734019e-09	UP	precursor of CEP16-like			LOC116209804	1.606413404431	5.61502068148396e-24	1.64201642107933e-21	UP	F-box protein At2g27310-like			LOC116207728	1.78345964850651	6.36495541213207e-71	1.81306229911255e-68	UP	pathogenesis-related protein PR-4-like		biological process:defense response(GO:0006952); biological process:response to stress(GO:0006950); biological process:multi-organism process(GO:0051704)
LOC116200667	-2.9264002640399	6.57597172469436e-12	1.40293659623694e-09	DOWN	protein NOI4-like			LOC116211748	1.32014503304781	5.91313709378424e-24	1.7037661040958e-21	UP	putative methylesterase 11, chloroplastic			LOC116206827	1.70580704801272	9.06857319317763e-71	2.54520175576169e-68	UP	probable WRKY transcription factor 31, transcript variant X1		molecular function:DNA binding transcription factor activity(GO:0003700); molecular function:transcription regulator activity(GO:0140110); molecular function:sequence-specific DNA binding(GO:0043565)
LOC116204913	1.49747781727953	7.83305140406521e-12	1.6475885868776e-09	UP	caffeic acid 3-O-methyltransferase-like	egr00940:Phenylpropanoid biosynthesis; egr00380:Tryptophan metabolism	molecular function:O-methyltransferase activity(GO:0008171); molecular function:protein dimerization activity(GO:0046983); molecular function:methyltransferase activity(GO:0008168); molecular function:transferase activity, transferring one-carbon groups(GO:0016741)	LOC116208473	1.37764137505956	1.85868156075922e-23	5.27784751013846e-21	UP	insulin-degrading enzyme-like 1, peroxisomal, transcript variant X2			LOC116202879	1.82967409548721	1.05315269361527e-70	2.91295929820976e-68	UP	aquaporin NIP1-1-like, transcript variant X1		molecular function:channel activity(GO:0015267); molecular function:passive transmembrane transporter activity(GO:0022803)
LOC116208510	-1.57459403275481	9.09186469733004e-12	1.88580426930454e-09	DOWN	polycomb group protein Pc-like, transcript variant X1			LOC116204583	2.08418649606608	2.25354932310856e-23	6.2686179131927e-21	UP	acyl-CoA--sterol O-acyltransferase 1-like			LOC116206728	1.77359125543851	2.37483365518647e-70	6.47481432989055e-68	UP	L-ascorbate oxidase		molecular function:copper ion binding(GO:0005507)
LOC116214954	-1.46552289017537	1.09396524598274e-11	2.23798314842552e-09	DOWN	REF/SRPP-like protein At3g05500, transcript variant X2			LOC116207249	3.31354053058682	2.27158613707284e-23	6.2686179131927e-21	UP	pathogenesis-related protein STH-21-like		biological process:defense response(GO:0006952); biological process:response to stress(GO:0006950)	LOC116189809	2.16587112074238	2.79686396135227e-70	7.51804911301521e-68	UP	uncharacterized LOC116189809, transcript variant X1
LOC116197520	3.57233237014577	1.12131026843253e-11	2.26292534442857e-09	UP	-		biological process:defense response(GO:0006952); biological process:response to stress(GO:0006950)	LOC116214878	4.0663547284954	2.44587531672303e-23	6.65583820563254e-21	UP	-			LOC116213376	1.78728517585937	5.57646278486958e-70	1.4781498923505e-67	UP	methylecgonone reductase-like	egr00999:Biosynthesis of various plant secondary metabolites
LOC116212619	-3.68394787375371	1.14462789151542e-11	2.2791830575855e-09	DOWN	galactinol synthase 1-like	egr00052:Galactose metabolism	molecular function:transferase activity, transferring glycosyl groups(GO:0016757)	LOC116189399	1.66875857906178	3.78744566634072e-23	1.01654004028238e-20	UP	omega-3 fatty acid desaturase, chloroplastic-like		biological process:lipid metabolic process(GO:0006629); molecular function:oxidoreductase activity, acting on paired donors, with incorporation or reduction of molecular oxygen(GO:0016705)	LOC116201568	1.84723713904218	6.86656316165465e-70	1.7951829854819e-67	UP	cytochrome P450 84A1	egr00940:Phenylpropanoid biosynthesis	molecular function:heme binding(GO:0020037); molecular function:tetrapyrrole binding(GO:0046906); molecular function:oxidoreductase activity, acting on paired donors, with incorporation or reduction of molecular oxygen(GO:0016705); molecular function:iron ion binding(GO:0005506)
LOC116192161	-1.02461032991233	1.41415297775736e-11	2.77881060129322e-09	DOWN	dnaJ protein ERDJ3A			LOC116196277	1.82230888012403	6.33946968827729e-23	1.67850310273536e-20	UP	GATA transcription factor 8-like, transcript variant X1		molecular function:sequence-specific DNA binding(GO:0043565); molecular function:zinc ion binding(GO:0008270)	LOC116203433	2.46337704188026	2.35292204649537e-69	6.06831314288706e-67	UP	uncharacterized LOC116203433
LOC116205348	2.64646189841859	1.53211553563411e-11	2.97150823495581e-09	UP	uncharacterized LOC116205348			LOC116202461	1.82850635047082	8.49338087372238e-23	2.21881081945123e-20	UP	dirigent protein 5-like			LOC116198055	2.33564540261438	9.86449126229123e-69	2.51018420987771e-66	UP	GDSL esterase/lipase At5g03610-like		molecular function:hydrolase activity, acting on ester bonds(GO:0016788)
LOC116211419	-2.05014592572639	2.30594351895263e-11	4.41499493744084e-09	DOWN	heavy metal-associated isoprenylated plant protein 2-like, transcript variant X1		biological process:metal ion transport(GO:0030001); biological process:cation transport(GO:0006812); biological process:ion transport(GO:0006811)	LOC116201364	1.79471611611562	1.28640382701725e-22	3.31638291878275e-20	UP	pleiotropic drug resistance protein 1-like	egr02010:ABC transporters	molecular function:ATPase activity(GO:0016887); molecular function:nucleoside-triphosphatase activity(GO:0017111); molecular function:hydrolase activity, acting on acid anhydrides, in phosphorus-containing anhydrides(GO:0016818); molecular function:hydrolase activity, acting on acid anhydrides(GO:0016817); molecular function:pyrophosphatase activity(GO:0016462)	LOC116197232	2.70407204656946	6.45958191576753e-68	1.62212001134767e-65	UP	probable flavin-containing monooxygenase 1	egr00430:Taurine and hypotaurine metabolism	molecular function:coenzyme binding(GO:0050662); molecular function:flavin adenine dinucleotide binding(GO:0050660); molecular function:oxidoreductase activity, acting on paired donors, with incorporation or reduction of molecular oxygen(GO:0016705); molecular function:NADP binding(GO:0050661); molecular function:N,N-dimethylaniline monooxygenase activity(GO:0004499); molecular function:monooxyge…
LOC116188420	-3.98879927673413	2.36349661418296e-11	4.46790613116562e-09	DOWN	36.4 kDa proline-rich protein-like			LOC116203766	-1.12455003045488	1.88579803863227e-22	4.79849882739247e-20	DOWN	stearoyl-[acyl-carrier-protein] 9-desaturase, chloroplastic-like	egr01212:Fatty acid metabolism; egr00061:Fatty acid biosynthesis; egr01040:Biosynthesis of unsaturated fatty acids		LOC116197876	1.5018311855441	9.01361514593412e-68	2.2340888968851e-65	UP	serine/threonine-protein kinase RIPK-like
LOC116208811	2.72315428775768	2.58589284917021e-11	4.76762022339604e-09	UP	peroxidase 51-like	egr00940:Phenylpropanoid biosynthesis	biological process:response to stress(GO:0006950); biological process:response to oxidative stress(GO:0006979); molecular function:heme binding(GO:0020037); molecular function:tetrapyrrole binding(GO:0046906); molecular function:peroxidase activity(GO:0004601); molecular function:oxidoreductase activity, acting on peroxide as acceptor(GO:0016684); molecular function:antioxidant activity(GO:001620…	LOC116197734	1.27868352487715	5.59585052298686e-22	1.39287151638012e-19	UP	probable 2-oxoglutarate-dependent dioxygenase At5g05600			LOC116210904	1.94045881508147	3.0754160423476e-67	7.52491220105179e-65	UP	putative phospholipid-transporting ATPase 9, transcript variant X1
LOC116212226	-2.47525460049037	2.74908260585314e-11	5.00668288241594e-09	DOWN	17.3 kDa class I heat shock protein-like	egr04141:Protein processing in endoplasmic reticulum		LOC116193947	1.52755712420279	5.61613075047361e-22	1.39287151638012e-19	UP	ABC transporter G family member 11-like, transcript variant X2	egr02010:ABC transporters	molecular function:ATPase activity(GO:0016887); molecular function:nucleoside-triphosphatase activity(GO:0017111); molecular function:hydrolase activity, acting on acid anhydrides, in phosphorus-containing anhydrides(GO:0016818); molecular function:hydrolase activity, acting on acid anhydrides(GO:0016817); molecular function:pyrophosphatase activity(GO:0016462)	LOC116192587	1.90080918857453	6.09016459112164e-67	1.47127583824755e-64	UP	patatin-like protein 2		biological process:lipid metabolic process(GO:0006629)
LOC116201190	-2.85333024046378	3.32046288558442e-11	5.90330865872831e-09	DOWN	uncharacterized LOC116201190			LOC116207255	1.65809450442145	9.70884705199914e-22	2.37781800362274e-19	UP	uncharacterized LOC116207255			LOC116215019	1.62008902872429	6.5136815293958e-67	1.55392014985649e-64	UP	UDP-rhamnose/UDP-galactose transporter 2
LOC116213122	-1.23737260022969	3.42636450515563e-11	6.0199208847052e-09	DOWN	heat shock cognate protein 80	egr04141:Protein processing in endoplasmic reticulum; egr04626:Plant-pathogen interaction	biological process:protein folding(GO:0006457); molecular function:unfolded protein binding(GO:0051082)	LOC116203876	1.35247434250239	1.13283091289461e-21	2.74019210819063e-19	UP	transcription factor MYC2-like	egr04016:MAPK signaling pathway - plant; egr04075:Plant hormone signal transduction	molecular function:protein dimerization activity(GO:0046983)	LOC116202933	2.07925774870003	6.73623783238965e-67	1.58717406211304e-64	UP	chitinase 10		biological process:cell wall organization or biogenesis(GO:0071554); biological process:aminoglycan metabolic process(GO:0006022); biological process:aminoglycan catabolic process(GO:0006026); biological process:chitin metabolic process(GO:0006030); biological process:chitin catabolic process(GO:0006032); biological process:amino sugar metabolic process(GO:0006040); biological process:cell wall m…
LOC116212278	-1.60720623503634	4.20097636129173e-11	7.29504429994544e-09	DOWN	uncharacterized LOC116212278		molecular function:chaperone binding(GO:0051087)	LOC116200832	1.0296965325489	1.68226512104606e-21	4.01958786788481e-19	UP	MLO-like protein 3, transcript variant X1		biological process:defense response(GO:0006952); biological process:response to stress(GO:0006950)	LOC116192069	1.44712481887157	1.27082558744145e-66	2.9577690654049e-64	UP	glutamate receptor 2.8-like		molecular function:signal transducer activity(GO:0004871); molecular function:signaling receptor activity(GO:0038023); molecular function:molecular transducer activity(GO:0060089); molecular function:transmembrane signaling receptor activity(GO:0004888); molecular function:ionotropic glutamate receptor activity(GO:0004970); molecular function:extracellular ligand-gated ion channel activity(GO:000…
LOC116189455	-2.23903002573459	5.18495074324379e-11	8.70023083141605e-09	DOWN	probable calcium-binding protein CML27	egr04626:Plant-pathogen interaction	molecular function:calcium ion binding(GO:0005509)	LOC116192123	2.2189388301129	2.61791578976895e-21	6.1798583215594e-19	UP	probable 2-oxoglutarate-dependent dioxygenase At5g05600, transcript variant X1			LOC116194263	1.79244517716828	1.94187415118621e-66	4.46514074402275e-64	UP	endochitinase EP3-like	egr00520:Amino sugar and nucleotide sugar metabolism	biological process:cell wall organization or biogenesis(GO:0071554); biological process:aminoglycan metabolic process(GO:0006022); biological process:aminoglycan catabolic process(GO:0006026); biological process:chitin metabolic process(GO:0006030); biological process:chitin catabolic process(GO:0006032); biological process:amino sugar metabolic process(GO:0006040); biological process:cell wall m…
LOC116211188	-2.75178529948972	6.24813159175031e-11	1.03677330212443e-08	DOWN	dehydration-responsive element-binding protein 1E-like		molecular function:DNA binding transcription factor activity(GO:0003700); molecular function:transcription regulator activity(GO:0140110)	LOC116206636	1.24943253661615	3.1104232070263e-21	7.25506213038884e-19	UP	lysine-specific demethylase JMJ706-like			LOC116212867	1.45924702167288	2.25471388387947e-66	5.12276362783806e-64	UP	patatin-like protein 2		biological process:lipid metabolic process(GO:0006629)
LOC116187096	2.60244610485235	6.75765792214613e-11	1.0993426919232e-08	UP	ethylene-response factor C3	egr04016:MAPK signaling pathway - plant; egr04075:Plant hormone signal transduction	molecular function:DNA binding transcription factor activity(GO:0003700); molecular function:transcription regulator activity(GO:0140110)	LOC116208598	3.38289827614386	5.42158560339497e-21	1.24970737326256e-18	UP	pathogenesis-related protein STH-21-like		biological process:defense response(GO:0006952); biological process:response to stress(GO:0006950)	LOC116215856	1.41551841169608	2.65725754444758e-66	5.96632473362143e-64	UP	lupeol synthase-like	egr00909:Sesquiterpenoid and triterpenoid biosynthesis
LOC116202515	-3.92239861861437	6.77243388622835e-11	1.0993426919232e-08	DOWN	ethylene-responsive transcription factor ERF027		molecular function:DNA binding transcription factor activity(GO:0003700); molecular function:transcription regulator activity(GO:0140110)	LOC116203950	1.45870017812987	6.19018138687497e-21	1.41028167340746e-18	UP	nitrate reductase [NAD(P)H]-like	egr00910:Nitrogen metabolism	biological process:oxoacid metabolic process(GO:0043436); biological process:organic acid metabolic process(GO:0006082); biological process:small molecule metabolic process(GO:0044281)	LOC116197731	2.00974999632977	5.83174147115959e-66	1.29417192996606e-63	UP	short-chain dehydrogenase reductase 2a-like
LOC116206578	-1.19233534039987	7.26242665054926e-11	1.16620515698175e-08	DOWN	serine/arginine-rich SC35-like splicing factor SCL33	egr03040:Spliceosome		LOC116206113	-1.12488732600927	6.68266871061903e-21	1.50498308100182e-18	DOWN	GATA zinc finger domain-containing protein 16-like			LOC116188311	1.32647357542068	7.50825652347404e-66	1.64706983621267e-63	UP	hydroxyproline O-galactosyltransferase GALT6-like		biological process:carbohydrate derivative metabolic process(GO:1901135); biological process:carbohydrate derivative biosynthetic process(GO:1901137); biological process:protein glycosylation(GO:0006486); biological process:glycoprotein metabolic process(GO:0009100); biological process:glycoprotein biosynthetic process(GO:0009101); biological process:macromolecule glycosylation(GO:0043413); biolo…
LOC116207734	-1.43983697569851	7.93476908975812e-11	1.26061533602604e-08	DOWN	cell division cycle protein 48 homolog	egr04141:Protein processing in endoplasmic reticulum		LOC116207284	-2.36585396300443	7.56300498285615e-21	1.68388587078523e-18	DOWN	dirigent protein 6-like			LOC116201663	1.54848250289196	5.20916662152547e-65	1.12973801104334e-62	UP	glutamate decarboxylase 4	egr00430:Taurine and hypotaurine metabolism; egr00410:beta-Alanine metabolism; egr00650:Butanoate metabolism; egr00250:Alanine, aspartate and glutamate metabolism	biological process:carboxylic acid metabolic process(GO:0019752); biological process:oxoacid metabolic process(GO:0043436); biological process:organic acid metabolic process(GO:0006082); biological process:small molecule metabolic process(GO:0044281); molecular function:coenzyme binding(GO:0050662); molecular function:pyridoxal phosphate binding(GO:0030170); molecular function:vitamin B6 binding(…
LOC116193546	-1.13620219026733	8.92975670912511e-11	1.40375775467447e-08	DOWN	ATP-dependent zinc metalloprotease FTSH, chloroplastic		biological process:proteolysis(GO:0006508); molecular function:metalloendopeptidase activity(GO:0004222); molecular function:metallopeptidase activity(GO:0008237); molecular function:peptidase activity, acting on L-amino acid peptides(GO:0070011); molecular function:peptidase activity(GO:0008233); molecular function:endopeptidase activity(GO:0004175)	LOC116215002	1.90106474541611	1.51828792679591e-20	3.34245116288902e-18	UP	UDP-glycosyltransferase 89B2-like		molecular function:transferase activity, transferring hexosyl groups(GO:0016758); molecular function:transferase activity, transferring glycosyl groups(GO:0016757)	LOC116211984	1.47183579855469	6.33208795553585e-65	1.3578415576562e-62	UP	NAC domain-containing protein 2-like
LOC116207580	-1.49754159187961	9.91538789424237e-11	1.54246252929808e-08	DOWN	soluble inorganic pyrophosphatase 4-like	egr00190:Oxidative phosphorylation	cellular component:cytoplasm(GO:0005737); molecular function:inorganic diphosphatase activity(GO:0004427); molecular function:magnesium ion binding(GO:0000287); molecular function:pyrophosphatase activity(GO:0016462); molecular function:hydrolase activity, acting on acid anhydrides, in phosphorus-containing anhydrides(GO:0016818); molecular function:hydrolase activity, acting on acid anhydrides(G…	LOC116197377	-1.5736287281147	1.7994999394333e-20	3.9175113681463e-18	DOWN	TBC1 domain family member 5 homolog A			LOC116208399	1.71815163955766	2.19156164289418e-64	4.64732821718172e-62	UP	protein DETOXIFICATION 40-like		biological process:drug transmembrane transport(GO:0006855); biological process:drug transport(GO:0015893); biological process:response to drug(GO:0042493); biological process:response to chemical(GO:0042221); molecular function:antiporter activity(GO:0015297); molecular function:secondary active transmembrane transporter activity(GO:0015291); molecular function:drug transmembrane transporter act…
LOC116199022	2.42605219870954	1.39381575846208e-10	2.14590149864667e-08	UP	probable inactive 2-oxoglutarate-dependent dioxygenase AOP2			LOC116205839	-1.6737147397221	3.16748024225651e-20	6.81982861390459e-18	DOWN	uncharacterized LOC116205839, transcript variant X3			LOC116194648	1.78624423397664	2.95000856679302e-64	6.18691357112581e-62	UP	E3 ubiquitin-protein ligase PUB22-like		biological process:protein ubiquitination(GO:0016567); biological process:protein modification by small protein conjugation(GO:0032446); biological process:protein modification by small protein conjugation or removal(GO:0070647); molecular function:ubiquitin-protein transferase activity(GO:0004842); molecular function:ubiquitin-like protein transferase activity(GO:0019787)
LOC116192004	1.45155095602148	1.48766060364156e-10	2.26701259742684e-08	UP	pectin acetylesterase 8-like			LOC116208888	4.38903865357852	5.51444585843503e-20	1.16176922262707e-17	UP	major strawberry allergen Fra a 1.06-like		biological process:defense response(GO:0006952); biological process:response to stress(GO:0006950)	LOC116194711	1.51939447002527	6.46647045068592e-64	1.34144117990588e-61	UP	ATP-dependent 6-phosphofructokinase 3-like	egr00052:Galactose metabolism; egr00010:Glycolysis / Gluconeogenesis; egr00030:Pentose phosphate pathway; egr00051:Fructose and mannose metabolism; egr01200:Carbon metabolism; egr01230:Biosynthesis of amino acids; egr03018:RNA degradation	biological process:drug metabolic process(GO:0017144); biological process:carbohydrate metabolic process(GO:0005975); biological process:pyridine nucleotide metabolic process(GO:0019362); biological process:nicotinamide nucleotide metabolic process(GO:0046496); biological process:oxidoreduction coenzyme metabolic process(GO:0006733); biological process:pyridine-containing compound metabolic proce…
LOC116206302	1.3609584385086	1.56797716126505e-10	2.36526979053862e-08	UP	lysine histidine transporter-like 8			LOC116207099	5.28849286429214	1.03554856722525e-19	2.13573716606783e-17	UP	ethylene-response factor C3-like	egr04016:MAPK signaling pathway - plant; egr04075:Plant hormone signal transduction	molecular function:DNA binding transcription factor activity(GO:0003700); molecular function:transcription regulator activity(GO:0140110)	LOC116201589	1.60615759519662	1.0598257204673e-63	2.17492192205573e-61	UP	F-box/kelch-repeat protein At1g23390-like
LOC116188349	1.58907035896416	2.13257202677745e-10	3.18478306478945e-08	UP	putative methyltransferase DDB_G0268948		molecular function:methyltransferase activity(GO:0008168); molecular function:transferase activity, transferring one-carbon groups(GO:0016741)	LOC116208435	1.82093310234204	1.50195568606067e-19	3.06539768301944e-17	UP	-			LOC116205858	1.83899158172161	1.84997445789073e-63	3.75603856689836e-61	UP	metalloendoproteinase 1-MMP-like		biological process:proteolysis(GO:0006508); cellular component:extracellular region(GO:0005576); molecular function:metalloendopeptidase activity(GO:0004222); molecular function:metallopeptidase activity(GO:0008237); molecular function:endopeptidase activity(GO:0004175); molecular function:peptidase activity(GO:0008233); molecular function:peptidase activity, acting on L-amino acid peptides(GO:00…
LOC116205046	1.20651902899096	2.17120383251155e-10	3.21037208264628e-08	UP	beta-amyrin synthase-like			LOC116207925	1.12025507297865	1.9745769745526e-19	3.98844192395969e-17	UP	pathogenesis-related protein STH-21-like		biological process:defense response(GO:0006952); biological process:response to stress(GO:0006950)	LOC116211647	1.67846950850252	1.95348546123253e-63	3.92444947659188e-61	UP	calcium uniporter protein 3, mitochondrial-like
LOC116198663	1.48139371283346	2.29807111368309e-10	3.36464647173953e-08	UP	beta-amyrin 28-monooxygenase-like		molecular function:oxidoreductase activity, acting on paired donors, with incorporation or reduction of molecular oxygen(GO:0016705); molecular function:heme binding(GO:0020037); molecular function:tetrapyrrole binding(GO:0046906); molecular function:iron ion binding(GO:0005506)	LOC116206370	1.97301164301891	3.1366090776675e-19	6.27097772027953e-17	UP	ethylene-responsive transcription factor 11		molecular function:DNA binding transcription factor activity(GO:0003700); molecular function:transcription regulator activity(GO:0140110)	LOC116209060	2.28096359089007	3.30622376262384e-63	6.57284171975792e-61	UP	uncharacterized LOC116209060
LOC116208154	-7.12912196400732	2.38561127645802e-10	3.45890473811884e-08	DOWN	probable 3-ketoacyl-CoA synthase 21	egr04626:Plant-pathogen interaction; egr00062:Fatty acid elongation	biological process:lipid metabolic process(GO:0006629); biological process:small molecule metabolic process(GO:0044281); biological process:fatty acid metabolic process(GO:0006631); biological process:fatty acid biosynthetic process(GO:0006633); biological process:organic acid biosynthetic process(GO:0016053); biological process:carboxylic acid biosynthetic process(GO:0046394); biological process…	LOC116215856	1.78291342684163	3.34069254159283e-19	6.61153423913417e-17	UP	lupeol synthase-like	egr00909:Sesquiterpenoid and triterpenoid biosynthesis		LOC116211492	1.78990885313322	5.52175558569412e-63	1.08641964281415e-60	UP	probable ribose-5-phosphate isomerase 2, transcript variant X1	egr00030:Pentose phosphate pathway; egr00710:Carbon fixation in photosynthetic organisms; egr01200:Carbon metabolism; egr01230:Biosynthesis of amino acids	biological process:pyridine nucleotide metabolic process(GO:0019362); biological process:nicotinamide nucleotide metabolic process(GO:0046496); biological process:oxidoreduction coenzyme metabolic process(GO:0006733); biological process:pyridine-containing compound metabolic process(GO:0072524); biological process:carbohydrate derivative metabolic process(GO:1901135); biological process:coenzyme …
LOC116199714	-1.54964975959151	2.66603666304755e-10	3.79186585961449e-08	DOWN	heat shock 70 kDa protein	egr04141:Protein processing in endoplasmic reticulum; egr04144:Endocytosis; egr03040:Spliceosome		LOC116194523	-2.22373919901202	3.39542214446995e-19	6.65265060765997e-17	DOWN	protein NODULATION SIGNALING PATHWAY 2-like			LOC116212697	1.9557671259218	6.4418734536131e-63	1.25452198838986e-60	UP	AT-hook motif nuclear-localized protein 25
LOC116194478	-1.0444162552233	4.33092696478911e-10	6.1017040841661e-08	DOWN	hemoglobin-2-like		molecular function:heme binding(GO:0020037); molecular function:tetrapyrrole binding(GO:0046906)	LOC116202474	1.43786582018672	3.96658200745399e-19	7.69477636356891e-17	UP	acyl-CoA--sterol O-acyltransferase 1-like			LOC116201861	1.43388461684107	1.17755383872869e-62	2.27006212243809e-60	UP	LOB domain-containing protein 1-like
LOC116213201	-1.02341531580948	4.60039957752085e-10	6.42078198978471e-08	DOWN	CSC1-like protein ERD4			LOC116197811	1.51211285551058	4.42878115681974e-19	8.50716756917344e-17	UP	AAA-ATPase At2g46620-like			LOC116200590	1.50130029328123	1.67853907184229e-62	3.20349181861101e-60	UP	uncharacterized LOC116200590
LOC116198095	-1.87249553790793	4.69346321081147e-10	6.4730749823688e-08	DOWN	uncharacterized LOC116198095, transcript variant X2			LOC116198179	1.25612511187978	5.1352235095965e-19	9.74668315622578e-17	UP	beta-glucosidase 18-like, transcript variant X2	egr00460:Cyanoamino acid metabolism; egr00500:Starch and sucrose metabolism; egr00999:Biosynthesis of various plant secondary metabolites		LOC116199839	1.32738432278474	6.41912893877284e-62	1.2129611464998e-59	UP	aldehyde dehydrogenase family 2 member B7, mitochondrial	egr00010:Glycolysis / Gluconeogenesis; egr00620:Pyruvate metabolism; egr00380:Tryptophan metabolism; egr00340:Histidine metabolism; egr00071:Fatty acid degradation; egr00053:Ascorbate and aldarate metabolism; egr00410:beta-Alanine metabolism; egr00561:Glycerolipid metabolism; egr01240:Biosynthesis of cofactors; egr00310:Lysine degradation; egr00770:Pantothenate and CoA biosynthesis; egr00280:Vali…
LOC116203116	3.01820012940918	4.72455586633319e-10	6.4730749823688e-08	UP	uncharacterized LOC116203116			LOC116214164	1.41262035989297	5.17355712880866e-19	9.74668315622578e-17	UP	allene oxide synthase 1, chloroplastic	egr00592:alpha-Linolenic acid metabolism	molecular function:heme binding(GO:0020037); molecular function:tetrapyrrole binding(GO:0046906); molecular function:oxidoreductase activity, acting on paired donors, with incorporation or reduction of molecular oxygen(GO:0016705); molecular function:iron ion binding(GO:0005506)	LOC116187394	1.75518387857892	1.49783667982708e-61	2.80256990534311e-59	UP	chloroplast envelope quinone oxidoreductase homolog	egr00592:alpha-Linolenic acid metabolism
LOC116208610	6.73781828258457	5.62781066961395e-10	7.64052041272861e-08	UP	pathogenesis-related protein STH-21-like		biological process:defense response(GO:0006952); biological process:response to stress(GO:0006950)	LOC116205046	1.23288656111811	5.64646844128466e-19	1.05363101114372e-16	UP	beta-amyrin synthase-like			LOC116192600	1.44597699950872	2.57812183212494e-61	4.77703448214607e-59	UP	AT-hook motif nuclear-localized protein 28-like
LOC116201364	1.54051403459307	7.23959299927606e-10	9.74018755416115e-08	UP	pleiotropic drug resistance protein 1-like	egr02010:ABC transporters	molecular function:ATPase activity(GO:0016887); molecular function:pyrophosphatase activity(GO:0016462); molecular function:hydrolase activity, acting on acid anhydrides, in phosphorus-containing anhydrides(GO:0016818); molecular function:hydrolase activity, acting on acid anhydrides(GO:0016817); molecular function:nucleoside-triphosphatase activity(GO:0017111)	LOC116205248	1.48698621605437	8.92201996520415e-19	1.64914280356835e-16	UP	uncharacterized LOC116205248			LOC116207793	1.56822615465315	3.17995095121276e-61	5.83551575998995e-59	UP	protein DMP2-like
LOC116193947	1.04701005382933	8.1939634009405e-10	1.09257722705041e-07	UP	ABC transporter G family member 11-like, transcript variant X2	egr02010:ABC transporters	molecular function:ATPase activity(GO:0016887); molecular function:pyrophosphatase activity(GO:0016462); molecular function:hydrolase activity, acting on acid anhydrides, in phosphorus-containing anhydrides(GO:0016818); molecular function:hydrolase activity, acting on acid anhydrides(GO:0016817); molecular function:nucleoside-triphosphatase activity(GO:0017111)	LOC116195168	1.07828185359315	9.4355361795008e-19	1.72776131182205e-16	UP	major strawberry allergen Fra a 1.07-like		biological process:defense response(GO:0006952); biological process:response to stress(GO:0006950)	LOC116195924	1.8128220906962	7.24359218626242e-61	1.31660911309351e-58	UP	putative HVA22-like protein g
LOC116206732	-2.68634208235981	1.14214305853709e-09	1.49620740668359e-07	DOWN	dnaJ homolog subfamily B member 13-like		biological process:protein folding(GO:0006457); molecular function:unfolded protein binding(GO:0051082)	LOC116205858	2.53350646932151	1.89113178031853e-18	3.43082823812787e-16	UP	metalloendoproteinase 1-MMP-like		biological process:proteolysis(GO:0006508); cellular component:extracellular region(GO:0005576); molecular function:metalloendopeptidase activity(GO:0004222); molecular function:metallopeptidase activity(GO:0008237); molecular function:peptidase activity(GO:0008233); molecular function:peptidase activity, acting on L-amino acid peptides(GO:0070011); molecular function:endopeptidase activity(GO:00…	LOC116203647	1.41914835016087	1.14368815560751e-60	2.05917815563862e-58	UP	caffeic acid 3-O-methyltransferase-like	egr00940:Phenylpropanoid biosynthesis; egr00380:Tryptophan metabolism	molecular function:O-methyltransferase activity(GO:0008171); molecular function:methyltransferase activity(GO:0008168); molecular function:protein dimerization activity(GO:0046983); molecular function:transferase activity, transferring one-carbon groups(GO:0016741)
LOC116187567	-1.49994630165642	1.37141314133806e-09	1.78092903067327e-07	DOWN	OVARIAN TUMOR DOMAIN-containing deubiquitinating enzyme 4-like, transcript variant X1			LOC116207428	1.63774282194601	1.98475660337754e-18	3.56764551651158e-16	UP	putative E3 ubiquitin-protein ligase XBAT31			LOC116203043	2.30381246103065	2.15820512979119e-60	3.84947148617429e-58	UP	1-aminocyclopropane-1-carboxylate synthase-like	egr04016:MAPK signaling pathway - plant; egr00270:Cysteine and methionine metabolism	molecular function:coenzyme binding(GO:0050662); molecular function:pyridoxal phosphate binding(GO:0030170); molecular function:vitamin B6 binding(GO:0070279); molecular function:vitamin binding(GO:0019842)
LOC116194537	-1.57464705606804	1.46847850851364e-09	1.89053948673644e-07	DOWN	beta carbonic anhydrase 5, chloroplastic, transcript variant X1	egr00910:Nitrogen metabolism	molecular function:carbon-oxygen lyase activity(GO:0016835); molecular function:hydro-lyase activity(GO:0016836); molecular function:lyase activity(GO:0016829); molecular function:zinc ion binding(GO:0008270)	LOC116195549	1.58346581646227	2.23610204724433e-18	3.9659392320614e-16	UP	leucine-rich repeat extensin-like protein 4			LOC116204645	1.26826342805778	5.22702925902055e-60	9.23683827855623e-58	UP	NADH:quinone reductase		molecular function:oxidoreductase activity, acting on single donors with incorporation of molecular oxygen(GO:0016701); molecular function:monooxygenase activity(GO:0004497)
LOC116216021	1.45289021391514	1.56957069468518e-09	2.00341613285713e-07	UP	probable ethylene response sensor 1	egr04016:MAPK signaling pathway - plant; egr04075:Plant hormone signal transduction	biological process:cell communication(GO:0007154); biological process:signal transduction(GO:0007165); biological process:signaling(GO:0023052); biological process:cellular response to stimulus(GO:0051716); molecular function:signal transducer activity(GO:0004871); molecular function:signaling receptor activity(GO:0038023); molecular function:molecular transducer activity(GO:0060089)	LOC116203294	4.62196543087799	2.5766180270874e-18	4.50747116113602e-16	UP	-		molecular function:protein dimerization activity(GO:0046983)	LOC116198171	2.64532269251869	8.25659401287845e-60	1.44566143794298e-57	UP	probable xyloglucan endotransglucosylase/hydrolase protein 23	egr04075:Plant hormone signal transduction	biological process:cellular carbohydrate metabolic process(GO:0044262); biological process:cellular glucan metabolic process(GO:0006073); biological process:glucan metabolic process(GO:0044042); biological process:cellular polysaccharide metabolic process(GO:0044264); biological process:polysaccharide metabolic process(GO:0005976); biological process:carbohydrate metabolic process(GO:0005975); ce…
LOC116196909	1.16477919377726	1.58536812568214e-09	2.00643115160484e-07	UP	protein ZINC INDUCED FACILITATOR-LIKE 1-like, transcript variant X3			LOC116214275	1.56634167448823	2.81098025006167e-18	4.86354898001046e-16	UP	thylakoidal processing peptidase 1, chloroplastic-like	egr03060:Protein export		LOC116199459	1.20923973676515	1.09881277583714e-59	1.90644016607744e-57	UP	amino-acid permease BAT1 homolog, transcript variant X1
LOC116195174	-1.25607600234846	1.66330441973579e-09	2.08737716002809e-07	DOWN	mitogen-activated protein kinase pmk-3			LOC116202761	3.22284791165776	2.82980954280198e-18	4.86354898001046e-16	UP	12-oxophytodienoate reductase 2-like	egr00592:alpha-Linolenic acid metabolism	molecular function:coenzyme binding(GO:0050662); molecular function:FMN binding(GO:0010181)	LOC116189572	1.64204258235877	1.23162337008298e-59	2.11761549712015e-57	UP	non-specific lipid-transfer protein-like protein At2g13820
LOC116208594	-1.33689565846228	1.89446539433935e-09	2.35766218325532e-07	DOWN	thiamine thiazole synthase, chloroplastic	egr00730:Thiamine metabolism; egr01240:Biosynthesis of cofactors		LOC116198654	4.21792231962324	2.94672075069017e-18	5.02044344941499e-16	UP	uncharacterized LOC116198654			LOC116202485	1.40628988290968	1.79509325397049e-59	3.05887096000239e-57	UP	ubiquinol oxidase 2, mitochondrial-like		molecular function:oxidoreductase activity, acting on diphenols and related substances as donors(GO:0016679)
LOC116195239	-2.27484055466025	1.99758605621955e-09	2.44524181668711e-07	DOWN	heavy metal-associated isoprenylated plant protein 9-like, transcript variant X2		biological process:metal ion transport(GO:0030001); biological process:cation transport(GO:0006812); biological process:ion transport(GO:0006811)	LOC116206701	1.43789032710767	6.26843521114335e-18	1.05877113010286e-15	UP	G-type lectin S-receptor-like serine/threonine-protein kinase At1g11410, transcript variant X1		biological process:multi-organism process(GO:0051704); biological process:reproduction(GO:0000003); biological process:reproductive process(GO:0022414); biological process:cell recognition(GO:0008037); biological process:pollination(GO:0009856); biological process:pollen-pistil interaction(GO:0009875); biological process:multi-multicellular organism process(GO:0044706); biological process:recogni…	LOC116215302	1.42298848909965	4.38265822228807e-59	7.40203824534228e-57	UP	cation/H(+) antiporter 19		biological process:ion transport(GO:0006811); biological process:cation transport(GO:0006812); molecular function:antiporter activity(GO:0015297); molecular function:secondary active transmembrane transporter activity(GO:0015291); molecular function:solute:cation antiporter activity(GO:0015298); molecular function:solute:proton antiporter activity(GO:0015299); molecular function:ion transmembrane…
LOC116199121	-1.3126932015075	2.10643512754099e-09	2.55752050363391e-07	DOWN	RNA-binding protein 24-like, transcript variant X3			LOC116205393	1.72684039186768	9.08165378536836e-18	1.50793934420951e-15	UP	protein SRG1-like, transcript variant X1			LOC116197811	1.4412059154971	4.81402842722494e-59	8.05927478364807e-57	UP	AAA-ATPase At2g46620-like
LOC116213472	-1.04333290341654	2.96681967323977e-09	3.57310362904538e-07	DOWN	monosaccharide-sensing protein 2-like, transcript variant X2		molecular function:transmembrane transporter activity(GO:0022857)	LOC116210308	1.73932094620535	1.01398685557485e-17	1.65558703843983e-15	UP	uncharacterized protein At1g66480-like			LOC116197647	1.83199048378815	5.25776163891695e-59	8.72559833728086e-57	UP	G-type lectin S-receptor-like serine/threonine-protein kinase SD2-5
LOC116211189	-3.08238001844597	3.04208450055049e-09	3.63443919449768e-07	DOWN	17.3 kDa class I heat shock protein	egr04141:Protein processing in endoplasmic reticulum		LOC116206384	1.43437070020145	1.0995000202691e-17	1.78037222290351e-15	UP	GTPase activating protein 1-like			LOC116203741	1.46870588052749	9.60655204603511e-59	1.58052625688431e-56	UP	glucose-6-phosphate/phosphate translocator 2, chloroplastic
LOC116206706	-1.43506887008557	3.13135575813699e-09	3.71140213428713e-07	DOWN	uncharacterized LOC116206706			LOC116204613	4.16342776615422	1.12975523779564e-17	1.81436839132213e-15	UP	putative receptor-like protein kinase At4g00960, transcript variant X1			LOC116197642	1.20631145642962	1.18059459109063e-58	1.92578186076621e-56	UP	protein TIFY 10b-like, transcript variant X2	egr04075:Plant hormone signal transduction
LOC116207196	2.56078340120236	3.44778537408869e-09	4.03129734137165e-07	UP	pathogenesis-related protein STH-21-like		biological process:defense response(GO:0006952); biological process:response to stress(GO:0006950)	LOC116201053	-1.73488575552007	1.33539357805328e-17	2.12718425811365e-15	DOWN	protein LAZY 1-like, transcript variant X2			LOC116194262	2.36144830331961	3.18300752562919e-58	5.1481100531045e-56	UP	endochitinase EP3-like, transcript variant X2	egr00520:Amino sugar and nucleotide sugar metabolism	biological process:cell wall organization or biogenesis(GO:0071554); biological process:aminoglycan metabolic process(GO:0006022); biological process:aminoglycan catabolic process(GO:0006026); biological process:chitin metabolic process(GO:0006030); biological process:chitin catabolic process(GO:0006032); biological process:amino sugar metabolic process(GO:0006040); biological process:cell wall m…
LOC116187258	-2.65215357773961	3.45524346923511e-09	4.03129734137165e-07	DOWN	ethylene-responsive transcription factor ERF017-like		molecular function:DNA binding transcription factor activity(GO:0003700); molecular function:transcription regulator activity(GO:0140110)	LOC116206373	1.2493301971889	1.53277271375184e-17	2.42190449843062e-15	UP	AT-hook motif nuclear-localized protein 17-like			LOC116192357	1.52482510613887	4.51221823454032e-58	7.23661218539512e-56	UP	zinc finger protein ZAT10-like
LOC116196660	1.78872671915351	4.09446256192363e-09	4.74005456587345e-07	UP	flavonoid 3'-monooxygenase CYP75B137-like		molecular function:oxidoreductase activity, acting on paired donors, with incorporation or reduction of molecular oxygen(GO:0016705); molecular function:heme binding(GO:0020037); molecular function:tetrapyrrole binding(GO:0046906); molecular function:iron ion binding(GO:0005506)	LOC116194442	1.28534621434817	1.71662794292541e-17	2.69071130285901e-15	UP	60S acidic ribosomal protein P2A-like	egr03010:Ribosome		LOC116202230	1.89504987433015	5.61818770687516e-58	8.93525936547604e-56	UP	putative laccase-9, transcript variant X1		molecular function:copper ion binding(GO:0005507)
LOC116195168	1.26065316950768	4.57275672960439e-09	5.25304223076246e-07	UP	major strawberry allergen Fra a 1.07-like		biological process:defense response(GO:0006952); biological process:response to stress(GO:0006950)	LOC116214935	1.42709991894544	2.18909591257803e-17	3.40404414405884e-15	UP	cytochrome P450 71D9-like		molecular function:heme binding(GO:0020037); molecular function:tetrapyrrole binding(GO:0046906); molecular function:oxidoreductase activity, acting on paired donors, with incorporation or reduction of molecular oxygen(GO:0016705); molecular function:iron ion binding(GO:0005506)	LOC116212765	1.52728877511872	7.23202600402716e-58	1.14068773790792e-55	UP	crocetin glucosyltransferase, chloroplastic-like		molecular function:transferase activity, transferring hexosyl groups(GO:0016758); molecular function:transferase activity, transferring glycosyl groups(GO:0016757)
LOC116196350	-1.06337702586664	4.6225285536867e-09	5.26968255120284e-07	DOWN	phosphoenolpyruvate carboxykinase (ATP)	egr00620:Pyruvate metabolism; egr01200:Carbon metabolism; egr00710:Carbon fixation in photosynthetic organisms; egr00020:Citrate cycle (TCA cycle); egr00010:Glycolysis / Gluconeogenesis	biological process:hexose metabolic process(GO:0019318); biological process:glucose metabolic process(GO:0006006); biological process:monosaccharide metabolic process(GO:0005996); biological process:small molecule metabolic process(GO:0044281); biological process:carbohydrate metabolic process(GO:0005975); biological process:carbohydrate biosynthetic process(GO:0016051); biological process:small …	LOC116207069	2.65712034519375	2.53784030845586e-17	3.9152681231162e-15	UP	pathogenesis-related protein STH-2-like		biological process:defense response(GO:0006952); biological process:response to stress(GO:0006950)	LOC116215158	1.60768484977068	1.30264901076647e-57	2.0377915057769e-55	UP	patatin-like protein 2		biological process:lipid metabolic process(GO:0006629)
LOC116209457	1.69975875828428	4.70881093816168e-09	5.29112509323273e-07	UP	cytochrome P450 81Q32-like		molecular function:oxidoreductase activity, acting on paired donors, with incorporation or reduction of molecular oxygen(GO:0016705); molecular function:heme binding(GO:0020037); molecular function:tetrapyrrole binding(GO:0046906); molecular function:iron ion binding(GO:0005506)	LOC116202399	1.66436375161414	3.18158161219733e-17	4.84536511469261e-15	UP	L-type lectin-domain containing receptor kinase IX.1-like		molecular function:carbohydrate binding(GO:0030246)	LOC116200836	1.61661308287123	2.65065481106666e-57	4.11282496497619e-55	UP	uncharacterized LOC116200836
LOC116203766	-1.20659361520646	4.71219792018182e-09	5.29112509323273e-07	DOWN	stearoyl-[acyl-carrier-protein] 9-desaturase, chloroplastic-like	egr01040:Biosynthesis of unsaturated fatty acids; egr01212:Fatty acid metabolism; egr00061:Fatty acid biosynthesis		LOC116192924	2.8558134480022	3.19018067572779e-17	4.84536511469261e-15	UP	lectin-domain containing receptor kinase VI.3-like		molecular function:carbohydrate binding(GO:0030246)	LOC116211609	1.23258782173121	3.97689303942895e-57	6.12088739173399e-55	UP	jacalin-related lectin 4-like		biological process:cell communication(GO:0007154); biological process:signal transduction(GO:0007165); biological process:signaling(GO:0023052); biological process:cellular response to stimulus(GO:0051716); molecular function:ADP binding(GO:0043531)
LOC116205258	-2.12110126164412	4.76612948453609e-09	5.31174460612403e-07	DOWN	protein PHOSPHATE-INDUCED 1-like			LOC116194403	1.67461796073569	3.65269532055512e-17	5.5051738012028e-15	UP	caffeic acid 3-O-methyltransferase-like	egr00940:Phenylpropanoid biosynthesis; egr00380:Tryptophan metabolism	molecular function:O-methyltransferase activity(GO:0008171); molecular function:protein dimerization activity(GO:0046983); molecular function:transferase activity, transferring one-carbon groups(GO:0016741); molecular function:methyltransferase activity(GO:0008168)	LOC116215765	1.25804232041616	4.08556470296684e-57	6.23784018848978e-55	UP	alkaline/neutral invertase A, mitochondrial-like, transcript variant X1		molecular function:hydrolase activity, acting on glycosyl bonds(GO:0016798); molecular function:hydrolase activity, hydrolyzing O-glycosyl compounds(GO:0004553); molecular function:catalytic activity, acting on a glycoprotein(GO:0140103)
LOC116203071	-3.77740240006101	6.20530946342507e-09	6.86445122420667e-07	DOWN	uncharacterized LOC116203071			LOC116202342	2.46231588367038	4.32476825529327e-17	6.46833468900467e-15	UP	probable carboxylesterase 120			LOC116207174	1.9556937058379	5.57113718273426e-57	8.43850421686376e-55	UP	major strawberry allergen Fra a 1.06-like		biological process:defense response(GO:0006952); biological process:response to stress(GO:0006950)
LOC116207042	3.13983437121659	6.71788992883093e-09	7.37683589685008e-07	UP	major allergen Pru ar 1-like		biological process:defense response(GO:0006952); biological process:response to stress(GO:0006950)	LOC116208510	-1.4376604723371	4.68572216010082e-17	6.95510259718601e-15	DOWN	polycomb group protein Pc-like, transcript variant X1			LOC116203176	1.60247121385427	7.72213811880883e-57	1.16044886612178e-54	UP	leucine-rich repeat extensin-like protein 3
LOC116214148	-1.21313504331834	7.95786836107596e-09	8.67465737987652e-07	DOWN	ferredoxin--NADP reductase, root isozyme, chloroplastic	egr00195:Photosynthesis		LOC116194323	-1.48045099646782	5.04317863059961e-17	7.42939841423595e-15	DOWN	uncharacterized LOC116194323			LOC116212789	1.5971519724594	1.12886440115623e-56	1.68315446063021e-54	UP	U-box domain-containing protein 21-like		biological process:protein ubiquitination(GO:0016567); biological process:protein modification by small protein conjugation(GO:0032446); biological process:protein modification by small protein conjugation or removal(GO:0070647); molecular function:ubiquitin-protein transferase activity(GO:0004842); molecular function:ubiquitin-like protein transferase activity(GO:0019787)
LOC116200022	1.06230432686554	9.47947667321397e-09	1.02584423650563e-06	UP	scarecrow-like protein 34			LOC116204615	4.74156750182851	5.23548855581574e-17	7.65514382642521e-15	UP	putative cysteine-rich receptor-like protein kinase 9			LOC116209549	1.38228587514208	1.23084003517365e-56	1.8209753543635e-54	UP	exocyst complex component EXO70H1-like		biological process:exocytosis(GO:0006887); biological process:secretion by cell(GO:0032940); biological process:secretion(GO:0046903); biological process:vesicle-mediated transport(GO:0016192); cellular component:cell periphery(GO:0071944); cellular component:exocyst(GO:0000145); cellular component:cell cortex(GO:0005938); cellular component:cell cortex part(GO:0044448); cellular component:cytopl…
LOC116195549	1.25664210348892	9.90513517670938e-09	1.06419632179121e-06	UP	leucine-rich repeat extensin-like protein 4			LOC116202851	2.24545022081831	5.30272198147143e-17	7.69601716910887e-15	UP	uncharacterized LOC116202851			LOC116197298	1.24144753922727	1.65511833573881e-56	2.42984103365963e-54	UP	glycosyltransferase BC10-like, transcript variant X2		molecular function:transferase activity, transferring hexosyl groups(GO:0016758); molecular function:transferase activity, transferring glycosyl groups(GO:0016757); molecular function:UDP-glycosyltransferase activity(GO:0008194); molecular function:acetylglucosaminyltransferase activity(GO:0008375)
LOC116211587	1.79155011471293	1.00803909075735e-08	1.07127632931041e-06	UP	lysosomal Pro-X carboxypeptidase-like		biological process:proteolysis(GO:0006508); molecular function:serine-type peptidase activity(GO:0008236); molecular function:serine hydrolase activity(GO:0017171); molecular function:peptidase activity, acting on L-amino acid peptides(GO:0070011); molecular function:peptidase activity(GO:0008233)	LOC116203433	3.23698667356625	5.79423452022839e-17	8.28660123757919e-15	UP	uncharacterized LOC116203433			LOC116199021	1.64880648353038	1.75195392161847e-56	2.55236951099913e-54	UP	glycerophosphodiester phosphodiesterase GDPD1, chloroplastic-like	egr00564:Glycerophospholipid metabolism	biological process:lipid metabolic process(GO:0006629); molecular function:phosphoric ester hydrolase activity(GO:0042578); molecular function:phosphoric diester hydrolase activity(GO:0008081); molecular function:hydrolase activity, acting on ester bonds(GO:0016788)
LOC116208050	1.55743362941978	1.01145013012434e-08	1.07127632931041e-06	UP	delta(12)-fatty-acid desaturase FAD2, transcript variant X2	egr01040:Biosynthesis of unsaturated fatty acids; egr01212:Fatty acid metabolism	biological process:lipid metabolic process(GO:0006629); molecular function:oxidoreductase activity, acting on paired donors, with incorporation or reduction of molecular oxygen(GO:0016705)	LOC116203780	1.42154104494797	6.34565604810033e-17	9.00945209785723e-15	UP	disease resistance protein At4g27190-like, transcript variant X1		molecular function:ADP binding(GO:0043531)	LOC116187054	1.2489236745697	3.68854064385077e-56	5.33301501423425e-54	UP	glucan endo-1,3-beta-glucosidase-like, transcript variant X1		biological process:carbohydrate metabolic process(GO:0005975); molecular function:hydrolase activity, acting on glycosyl bonds(GO:0016798); molecular function:hydrolase activity, hydrolyzing O-glycosyl compounds(GO:0004553)
LOC116187918	-2.59672611682222	1.02282356570286e-08	1.0756934598737e-06	DOWN	calvin cycle protein CP12-1, chloroplastic-like			LOC116215323	2.82077902125955	6.62374441790053e-17	9.33662045898741e-15	UP	berberine bridge enzyme-like 21		molecular function:flavin adenine dinucleotide binding(GO:0050660); molecular function:coenzyme binding(GO:0050662)	LOC116202046	1.27882202768039	4.61933622835715e-56	6.62857382843581e-54	UP	classical arabinogalactan protein 4-like
LOC116200505	1.91993674752677	1.05908198909198e-08	1.10603709266431e-06	UP	uncharacterized LOC116200505			LOC116199865	1.36972579259854	6.6718810077048e-17	9.33729747028287e-15	UP	ATP-citrate synthase alpha chain protein 1	egr00020:Citrate cycle (TCA cycle)		LOC116209627	1.51045101667729	6.98164510713614e-56	9.94363409475322e-54	UP	cytochrome P450 81E8-like		molecular function:heme binding(GO:0020037); molecular function:tetrapyrrole binding(GO:0046906); molecular function:oxidoreductase activity, acting on paired donors, with incorporation or reduction of molecular oxygen(GO:0016705); molecular function:iron ion binding(GO:0005506)
LOC116206165	-2.48696103866605	1.2365106984583e-08	1.28236463685947e-06	DOWN	mitochondrial uncoupling protein 4			LOC116205609	1.94126164304497	7.47286259286765e-17	1.03840990625572e-14	UP	endoglucanase 6-like	egr00500:Starch and sucrose metabolism	biological process:carbohydrate metabolic process(GO:0005975); molecular function:hydrolase activity, acting on glycosyl bonds(GO:0016798); molecular function:hydrolase activity, hydrolyzing O-glycosyl compounds(GO:0004553); molecular function:carbohydrate binding(GO:0030246)	LOC116205812	1.56633478198955	1.62737423061332e-55	2.30062497713002e-53	UP	integrin-linked protein kinase 1
LOC116194361	-3.0366652519057	1.25535032036724e-08	1.2929242540941e-06	DOWN	WAT1-related protein At2g39510			LOC116212410	1.5073849541312	9.31259655539886e-17	1.28494157964739e-14	UP	dehydrodolichyl diphosphate synthase 6-like	egr00900:Terpenoid backbone biosynthesis	molecular function:transferase activity, transferring alkyl or aryl (other than methyl) groups(GO:0016765)	LOC116214772	1.94416677286488	1.67048469932702e-55	2.34420591813648e-53	UP	uncharacterized LOC116214772
LOC116208625	6.92440515574217	1.42400223424797e-08	1.44667002491559e-06	UP	major allergen Pru ar 1-like		biological process:defense response(GO:0006952); biological process:response to stress(GO:0006950)	LOC116191540	3.55756251089305	1.14520204824866e-16	1.55819053689834e-14	UP	(+)-neomenthol dehydrogenase-like	egr00902:Monoterpenoid biosynthesis		LOC116202583	1.43230641302693	2.40274139687757e-55	3.3471766101758e-53	UP	uncharacterized LOC116202583
LOC116189518	-2.57378621698204	1.60411103838392e-08	1.60777142598829e-06	DOWN	dehydration-responsive element-binding protein 1E-like		molecular function:DNA binding transcription factor activity(GO:0003700); molecular function:transcription regulator activity(GO:0140110)	LOC116197537	1.22770585316809	1.20149692269402e-16	1.62351235905821e-14	UP	potassium channel AKT1-like		biological process:ion transport(GO:0006811); molecular function:ion channel activity(GO:0005216); molecular function:substrate-specific channel activity(GO:0022838); molecular function:channel activity(GO:0015267); molecular function:passive transmembrane transporter activity(GO:0022803); molecular function:inorganic molecular entity transmembrane transporter activity(GO:0015318); molecular func…	LOC116199112	1.56832054999746	2.86916030145711e-55	3.96796553284847e-53	UP	loganic acid O-methyltransferase-like		molecular function:methyltransferase activity(GO:0008168); molecular function:transferase activity, transferring one-carbon groups(GO:0016741)
LOC116196368	-1.55078199908162	1.63398047777912e-08	1.6267909636769e-06	DOWN	transcription factor MYB73-like			LOC116210604	-1.77689144085338	1.22201924158973e-16	1.63993308222381e-14	DOWN	beta-glucosidase 40-like	egr00460:Cyanoamino acid metabolism; egr00500:Starch and sucrose metabolism; egr00999:Biosynthesis of various plant secondary metabolites	biological process:carbohydrate metabolic process(GO:0005975); molecular function:hydrolase activity, acting on glycosyl bonds(GO:0016798); molecular function:hydrolase activity, hydrolyzing O-glycosyl compounds(GO:0004553)	LOC116197296	1.69769570388702	3.08044605622794e-55	4.22951891964822e-53	UP	nematode resistance protein-like HSPRO2		biological process:defense response(GO:0006952); biological process:response to stress(GO:0006950); biological process:organic acid catabolic process(GO:0016054); biological process:carboxylic acid catabolic process(GO:0046395); biological process:cellular catabolic process(GO:0044248); biological process:organonitrogen compound catabolic process(GO:1901565); biological process:organic substance …
LOC116213365	-2.90055006163699	2.06429177789591e-08	2.04159823914553e-06	DOWN	uncharacterized LOC116213365, transcript variant X1			LOC116208573	3.04809848255926	1.3430347963534e-16	1.79007352142531e-14	UP	major allergen Pru ar 1-like		biological process:defense response(GO:0006952); biological process:response to stress(GO:0006950)	LOC116210308	1.39987437039294	4.38495344749405e-55	5.97763118181599e-53	UP	uncharacterized protein At1g66480-like
LOC116207856	1.13559795377265	2.08274523710481e-08	2.04629719545548e-06	UP	serine/threonine receptor-like kinase NFP			LOC116192509	4.47246565604735	1.41731062834333e-16	1.87630859061695e-14	UP	uncharacterized LOC116192509			LOC116214822	1.15618016787526	9.75176024832233e-55	1.31994570453356e-52	UP	holotricin-3-like
LOC116209627	1.63133274738913	2.31127088678978e-08	2.25598166165481e-06	UP	cytochrome P450 81E8-like		molecular function:oxidoreductase activity, acting on paired donors, with incorporation or reduction of molecular oxygen(GO:0016705); molecular function:heme binding(GO:0020037); molecular function:tetrapyrrole binding(GO:0046906); molecular function:iron ion binding(GO:0005506)	LOC116208671	1.48934252610443	1.49732915615562e-16	1.95581134377047e-14	UP	RING-H2 finger protein ATL2			LOC116195431	1.90782324049607	1.50915946426659e-54	2.0283315757414e-52	UP	phosphoenolpyruvate carboxylase kinase 2-like
LOC116202474	1.31500865222709	2.33750078790087e-08	2.26676862120205e-06	UP	acyl-CoA--sterol O-acyltransferase 1-like			LOC116189318	1.8531165809096	1.72605072088635e-16	2.23963654134611e-14	UP	uncharacterized LOC116189318			LOC116210326	1.11743283418474	5.58792184900726e-54	7.45772646771354e-52	UP	monooxygenase 2-like, transcript variant X2		molecular function:FAD binding(GO:0071949); molecular function:coenzyme binding(GO:0050662); molecular function:flavin adenine dinucleotide binding(GO:0050660)
LOC116198098	-1.4188579253799	2.4182064132853e-08	2.32990287587114e-06	DOWN	AAA-ATPase At3g28580-like, transcript variant X1			LOC116202971	2.70847940990916	2.10378042193438e-16	2.71180064519476e-14	UP	pectinesterase-like	egr00040:Pentose and glucuronate interconversions	biological process:cell wall organization or biogenesis(GO:0071554); biological process:cell wall modification(GO:0042545); biological process:external encapsulating structure organization(GO:0045229); biological process:cell wall organization(GO:0071555); biological process:cellular component organization(GO:0016043); biological process:cellular component organization or biogenesis(GO:0071840); …	LOC116198654	2.01826707845128	1.03802404760954e-53	1.37574228809917e-51	UP	uncharacterized LOC116198654
LOC116201589	2.00542685048522	2.45265435010455e-08	2.34794487592701e-06	UP	F-box/kelch-repeat protein At1g23390-like			LOC116212434	1.93054826284642	2.16126899364508e-16	2.76769564656785e-14	UP	pleiotropic drug resistance protein 2-like	egr02010:ABC transporters	molecular function:ATPase activity(GO:0016887); molecular function:nucleoside-triphosphatase activity(GO:0017111); molecular function:hydrolase activity, acting on acid anhydrides, in phosphorus-containing anhydrides(GO:0016818); molecular function:hydrolase activity, acting on acid anhydrides(GO:0016817); molecular function:pyrophosphatase activity(GO:0016462)	LOC116214768	1.50993201299456	3.50437430503911e-53	4.61248162839114e-51	UP	uncharacterized LOC116214768
LOC116189048	-1.327217660135	2.65592468045254e-08	2.51035311252394e-06	DOWN	alpha-amylase-like	egr00500:Starch and sucrose metabolism	biological process:carbohydrate metabolic process(GO:0005975); molecular function:amylase activity(GO:0016160); molecular function:hydrolase activity, hydrolyzing O-glycosyl compounds(GO:0004553); molecular function:hydrolase activity, acting on glycosyl bonds(GO:0016798); molecular function:calcium ion binding(GO:0005509)	LOC116208050	1.70906048481976	2.7332717633558e-16	3.47746712074222e-14	UP	delta(12)-fatty-acid desaturase FAD2, transcript variant X2	egr01212:Fatty acid metabolism; egr01040:Biosynthesis of unsaturated fatty acids	biological process:lipid metabolic process(GO:0006629); molecular function:oxidoreductase activity, acting on paired donors, with incorporation or reduction of molecular oxygen(GO:0016705)	LOC116212540	1.68294366107154	6.51673869093463e-53	8.51862725455393e-51	UP	GATA transcription factor 5-like		molecular function:sequence-specific DNA binding(GO:0043565); molecular function:zinc ion binding(GO:0008270)
LOC116205040	-3.93008542868208	3.52004545298838e-08	3.30618608773135e-06	DOWN	heavy metal-associated isoprenylated plant protein 21-like		biological process:metal ion transport(GO:0030001); biological process:cation transport(GO:0006812); biological process:ion transport(GO:0006811)	LOC116212539	-1.18214782216321	3.08133181475118e-16	3.87003424656538e-14	DOWN	uncharacterized LOC116212539			LOC116210171	1.33974932906997	8.32689566234895e-53	1.08108029738728e-50	UP	monooxygenase 2-like		molecular function:FAD binding(GO:0071949); molecular function:coenzyme binding(GO:0050662); molecular function:flavin adenine dinucleotide binding(GO:0050660)
LOC116212497	-3.40072804291625	3.86416920201569e-08	3.58431694800635e-06	DOWN	17.3 kDa class I heat shock protein-like	egr04141:Protein processing in endoplasmic reticulum		LOC116195919	-1.51113485539309	3.20213547877403e-16	3.99215786445965e-14	DOWN	cytochrome P450 90A1	egr00905:Brassinosteroid biosynthesis	molecular function:heme binding(GO:0020037); molecular function:tetrapyrrole binding(GO:0046906); molecular function:oxidoreductase activity, acting on paired donors, with incorporation or reduction of molecular oxygen(GO:0016705); molecular function:iron ion binding(GO:0005506)	LOC116211442	1.40129883019027	1.14558580734568e-52	1.47726386035083e-50	UP	protein EARLY-RESPONSIVE TO DEHYDRATION 7, chloroplastic-like, transcript variant X1	egr04144:Endocytosis
LOC116186958	-2.00794655933316	4.52854244910788e-08	4.17464524289982e-06	DOWN	17.3 kDa class II heat shock protein-like	egr04141:Protein processing in endoplasmic reticulum		LOC116193544	1.18151353749368	3.21931783077949e-16	3.99215786445965e-14	UP	probable LRR receptor-like serine/threonine-protein kinase At4g29180, transcript variant X1			LOC116202864	1.80203901870164	1.18505881368594e-52	1.51790922544941e-50	UP	GTPase activating protein 1-like
LOC116215651	-1.42163160209344	4.57147691787304e-08	4.18837032463288e-06	DOWN	L-ascorbate oxidase homolog		molecular function:copper ion binding(GO:0005507)	LOC116214215	1.00048386940176	3.94818168169146e-16	4.8652027477598e-14	UP	acetyl-CoA acetyltransferase, cytosolic 1	egr00380:Tryptophan metabolism; egr00900:Terpenoid backbone biosynthesis; egr01212:Fatty acid metabolism; egr00280:Valine, leucine and isoleucine degradation; egr00310:Lysine degradation; egr00630:Glyoxylate and dicarboxylate metabolism; egr00620:Pyruvate metabolism; egr00650:Butanoate metabolism; egr00071:Fatty acid degradation; egr01200:Carbon metabolism	molecular function:transferase activity, transferring acyl groups other than amino-acyl groups(GO:0016747); molecular function:transferase activity, transferring acyl groups(GO:0016746)	LOC116192932	1.27337109065103	3.77973666237464e-52	4.80908494676133e-50	UP	acid beta-fructofuranosidase-like	egr00052:Galactose metabolism; egr00500:Starch and sucrose metabolism	molecular function:hydrolase activity, acting on glycosyl bonds(GO:0016798); molecular function:hydrolase activity, hydrolyzing O-glycosyl compounds(GO:0004553)
LOC116200098	-1.41133331149159	4.69445296844885e-08	4.27481467261068e-06	DOWN	mitochondrial arginine transporter BAC2			LOC116188085	-1.21870144068501	6.78073726157014e-16	8.30343657287149e-14	DOWN	phospholipase D zeta 2-like, transcript variant X1	egr00565:Ether lipid metabolism; egr04144:Endocytosis; egr00564:Glycerophospholipid metabolism		LOC116199716	1.51812776122189	1.19817624163975e-51	1.51438368024468e-49	UP	mitochondrial uncoupling protein 5-like
LOC116204506	-1.80809374240716	4.96012945766438e-08	4.48936808004605e-06	DOWN	dnaJ homolog subfamily B member 13-like		biological process:protein folding(GO:0006457); molecular function:unfolded protein binding(GO:0051082)	LOC116189586	1.76119677394131	7.9760656566428e-16	9.70652511867095e-14	UP	MLO-like protein 12		biological process:defense response(GO:0006952); biological process:response to stress(GO:0006950)	LOC116205974	1.2521287332886	1.60005659553933e-51	2.00901842933343e-49	UP	cytochrome P450 CYP72A219-like		molecular function:heme binding(GO:0020037); molecular function:tetrapyrrole binding(GO:0046906); molecular function:oxidoreductase activity, acting on paired donors, with incorporation or reduction of molecular oxygen(GO:0016705); molecular function:iron ion binding(GO:0005506)
LOC116198855	-2.41101479979384	5.71005434781738e-08	5.10622464852125e-06	DOWN	hemiasterlin resistant protein 1-like			LOC116197857	2.69600774779151	9.97873955293043e-16	1.20687311148497e-13	UP	IQ domain-containing protein IQM1-like			LOC116212851	1.23100815589736	1.70840331848655e-51	2.13103773420365e-49	UP	uncharacterized LOC116212851
LOC116197857	1.97094070166602	7.02432374005826e-08	6.17066180788412e-06	UP	IQ domain-containing protein IQM1-like			LOC116212722	1.65998532497857	1.1323684122799e-15	1.36113461974234e-13	UP	transcription factor bHLH162-like, transcript variant X1			LOC116210437	2.42708160927969	2.0741917780412e-51	2.57051623921534e-49	UP	E3 ubiquitin-protein ligase PUB23-like		biological process:protein ubiquitination(GO:0016567); biological process:protein modification by small protein conjugation(GO:0032446); biological process:protein modification by small protein conjugation or removal(GO:0070647); molecular function:ubiquitin-protein transferase activity(GO:0004842); molecular function:ubiquitin-like protein transferase activity(GO:0019787)
LOC116206685	-1.75925122129318	8.99877951650416e-08	7.8589341110803e-06	DOWN	protein HEAT-STRESS-ASSOCIATED 32			LOC116206827	2.12648424327617	1.58358620478626e-15	1.86910870544441e-13	UP	probable WRKY transcription factor 31, transcript variant X1		molecular function:DNA binding transcription factor activity(GO:0003700); molecular function:transcription regulator activity(GO:0140110); molecular function:sequence-specific DNA binding(GO:0043565)	LOC116196381	1.92610171453715	3.81934916188252e-51	4.70272766158244e-49	UP	mitogen-activated protein kinase kinase kinase 18-like
LOC116215019	1.7517839789447	9.32642134681967e-08	8.05091193025462e-06	UP	UDP-rhamnose/UDP-galactose transporter 2			LOC116213408	1.80223215987035	1.60016383764842e-15	1.87736587251769e-13	UP	probable LRR receptor-like serine/threonine-protein kinase At1g53440, transcript variant X1			LOC116197537	1.41260100625066	5.57620293774156e-51	6.82191237607678e-49	UP	potassium channel AKT1-like		biological process:ion transport(GO:0006811); molecular function:ion channel activity(GO:0005216); molecular function:substrate-specific channel activity(GO:0022838); molecular function:channel activity(GO:0015267); molecular function:passive transmembrane transporter activity(GO:0022803); molecular function:ion transmembrane transporter activity(GO:0015075); molecular function:inorganic molecula…
LOC116193999	1.87128603678831	1.16612861355459e-07	1.00086004108185e-05	UP	major strawberry allergen Fra a 1.06-like		biological process:defense response(GO:0006952); biological process:response to stress(GO:0006950)	LOC116201501	4.00007959787648	1.61173192074151e-15	1.87968235256478e-13	UP	uncharacterized LOC116201501			LOC116209861	1.37656235337974	1.98971307389039e-50	2.4187053512865e-48	UP	glycosyltransferase BC10, transcript variant X2		molecular function:transferase activity, transferring hexosyl groups(GO:0016758); molecular function:transferase activity, transferring glycosyl groups(GO:0016757); molecular function:UDP-glycosyltransferase activity(GO:0008194); molecular function:acetylglucosaminyltransferase activity(GO:0008375)
LOC116210171	1.42783524033965	1.25577872849684e-07	1.06555679155522e-05	UP	monooxygenase 2-like		molecular function:coenzyme binding(GO:0050662); molecular function:flavin adenine dinucleotide binding(GO:0050660); molecular function:FAD binding(GO:0071949)	LOC116199051	2.57463354396517	2.4749178030864e-15	2.86929375833561e-13	UP	putative transcription factor bHLH041		molecular function:protein dimerization activity(GO:0046983)	LOC116211758	1.27565229776369	3.18742236388708e-50	3.85012378574588e-48	UP	calcium-dependent protein kinase 28-like	egr04626:Plant-pathogen interaction	molecular function:calcium ion binding(GO:0005509)
LOC116206113	-1.19706757903095	1.27903918061829e-07	1.07916221035896e-05	DOWN	GATA zinc finger domain-containing protein 16-like			LOC116206625	2.06677605125221	3.16453312990323e-15	3.6472175067173e-13	UP	mitogen-activated protein kinase kinase kinase 17			LOC116206904	1.43088628961574	5.56628131630151e-50	6.68128798249147e-48	UP	E3 ubiquitin-protein ligase PUB23-like		biological process:protein ubiquitination(GO:0016567); biological process:protein modification by small protein conjugation(GO:0032446); biological process:protein modification by small protein conjugation or removal(GO:0070647); molecular function:ubiquitin-protein transferase activity(GO:0004842); molecular function:ubiquitin-like protein transferase activity(GO:0019787)
LOC116215075	1.9688039985503	1.29962182474323e-07	1.09036810846715e-05	UP	NAD-dependent malic enzyme 59 kDa isoform, mitochondrial	egr00620:Pyruvate metabolism; egr01200:Carbon metabolism; egr00710:Carbon fixation in photosynthetic organisms	molecular function:coenzyme binding(GO:0050662); molecular function:oxidoreductase activity, acting on CH-OH group of donors(GO:0016614); molecular function:oxidoreductase activity, acting on the CH-OH group of donors, NAD or NADP as acceptor(GO:0016616); molecular function:NAD binding(GO:0051287)	LOC116204133	2.62922300639286	3.51194452970354e-15	4.02394907429716e-13	UP	uncharacterized LOC116204133			LOC116215825	1.26726628631737	5.9652322254792e-50	7.11540356395441e-48	UP	protein TIFY 10A-like	egr04075:Plant hormone signal transduction
LOC116213532	-1.61224760381974	1.31856362945136e-07	1.10007984593445e-05	DOWN	zinc finger protein AEBP2			LOC116207246	2.26298292452503	3.82159835233122e-15	4.35196778669479e-13	UP	uncharacterized LOC116207246			LOC116214782	1.29289148414579	6.0751999943553e-50	7.20156471380564e-48	UP	mitochondrial phosphate carrier protein 3, mitochondrial-like
LOC116211984	1.23755467828383	1.34813325454275e-07	1.11850122351897e-05	UP	NAC domain-containing protein 2-like			LOC116209343	1.43387262537244	3.84265006429949e-15	4.35196778669479e-13	UP	cytochrome P450 714C2-like		molecular function:heme binding(GO:0020037); molecular function:tetrapyrrole binding(GO:0046906); molecular function:oxidoreductase activity, acting on paired donors, with incorporation or reduction of molecular oxygen(GO:0016705); molecular function:iron ion binding(GO:0005506)	LOC116187114	1.88032638446939	8.13612390564447e-50	9.58505708266819e-48	UP	MDIS1-interacting receptor like kinase 2-like
LOC116195671	1.29026674185291	1.37203195418478e-07	1.13204006650804e-05	UP	S-adenosylmethionine synthase 5	egr00999:Biosynthesis of various plant secondary metabolites; egr00270:Cysteine and methionine metabolism; egr01230:Biosynthesis of amino acids; egr01240:Biosynthesis of cofactors	biological process:sulfur compound biosynthetic process(GO:0044272); biological process:drug metabolic process(GO:0017144); biological process:sulfur compound metabolic process(GO:0006790); biological process:coenzyme metabolic process(GO:0006732); biological process:coenzyme biosynthetic process(GO:0009108); biological process:cofactor metabolic process(GO:0051186); biological process:cofactor b…	LOC116203693	1.49226355184074	3.89439342199053e-15	4.38522128258969e-13	UP	G-type lectin S-receptor-like serine/threonine-protein kinase B120, transcript variant X1		biological process:multi-organism process(GO:0051704); biological process:reproduction(GO:0000003); biological process:reproductive process(GO:0022414); biological process:cell recognition(GO:0008037); biological process:pollination(GO:0009856); biological process:pollen-pistil interaction(GO:0009875); biological process:multi-multicellular organism process(GO:0044706); biological process:recogni…	LOC116207573	1.22643427661036	2.19922730764175e-49	2.57498485683085e-47	UP	ethylene receptor 2, transcript variant X3	egr04016:MAPK signaling pathway - plant; egr04075:Plant hormone signal transduction	biological process:intracellular signal transduction(GO:0035556); biological process:cell communication(GO:0007154); biological process:phosphorelay signal transduction system(GO:0000160); biological process:signal transduction(GO:0007165); biological process:signaling(GO:0023052); biological process:cellular response to stimulus(GO:0051716); molecular function:signal transducer activity(GO:00048…
LOC116210485	-4.32503224627073	1.41233525139717e-07	1.15365364362576e-05	DOWN	uncharacterized LOC116210485			LOC116215524	1.43560198794959	4.24429186912914e-15	4.75190917667699e-13	UP	ethylene-responsive transcription factor 4		molecular function:DNA binding transcription factor activity(GO:0003700); molecular function:transcription regulator activity(GO:0140110)	LOC116205152	1.86500013356137	2.53725705138192e-49	2.9526555381478e-47	UP	ethylene-responsive transcription factor ERF020		molecular function:DNA binding transcription factor activity(GO:0003700); molecular function:transcription regulator activity(GO:0140110)
LOC116188732	1.66819892917596	1.41367762678126e-07	1.15365364362576e-05	UP	probable linoleate 9S-lipoxygenase 5	egr00591:Linoleic acid metabolism	molecular function:oxidoreductase activity, acting on single donors with incorporation of molecular oxygen, incorporation of two atoms of oxygen(GO:0016702); molecular function:dioxygenase activity(GO:0051213); molecular function:oxidoreductase activity, acting on single donors with incorporation of molecular oxygen(GO:0016701)	LOC116204740	1.23378116504844	4.70231459100135e-15	5.23479828303917e-13	UP	7-deoxyloganetin glucosyltransferase-like		molecular function:transferase activity, transferring hexosyl groups(GO:0016758); molecular function:transferase activity, transferring glycosyl groups(GO:0016757)	LOC116200863	1.4795149772249	3.31394053105259e-49	3.83312454758417e-47	UP	beta-amyrin 28-monooxygenase-like		molecular function:heme binding(GO:0020037); molecular function:tetrapyrrole binding(GO:0046906); molecular function:oxidoreductase activity, acting on paired donors, with incorporation or reduction of molecular oxygen(GO:0016705); molecular function:iron ion binding(GO:0005506)
LOC116201295	-1.68815362434577	1.57124063815021e-07	1.27526672228996e-05	DOWN	uncharacterized LOC116201295			LOC116209958	2.22087635035966	5.60928549247999e-15	6.20919382226896e-13	UP	protein TIFY 9-like	egr04075:Plant hormone signal transduction		LOC116211728	2.1697283905154	3.45020082657245e-49	3.96669173344188e-47	UP	cytochrome P450 94A1-like	egr00073:Cutin, suberine and wax biosynthesis	molecular function:heme binding(GO:0020037); molecular function:tetrapyrrole binding(GO:0046906); molecular function:oxidoreductase activity, acting on paired donors, with incorporation or reduction of molecular oxygen(GO:0016705); molecular function:iron ion binding(GO:0005506)
LOC116211996	-1.80691972499724	1.59799629556544e-07	1.28997171232293e-05	DOWN	glutathione S-transferase-like	egr00480:Glutathione metabolism		LOC116196236	1.39735751745661	6.77170809350132e-15	7.45382453235794e-13	UP	ethylene-responsive transcription factor 4-like		molecular function:DNA binding transcription factor activity(GO:0003700); molecular function:transcription regulator activity(GO:0140110)	LOC116215368	1.30466695967969	4.85863373449397e-49	5.55251645645614e-47	UP	cytochrome P450 81Q32-like, transcript variant X1		molecular function:heme binding(GO:0020037); molecular function:tetrapyrrole binding(GO:0046906); molecular function:oxidoreductase activity, acting on paired donors, with incorporation or reduction of molecular oxygen(GO:0016705); molecular function:iron ion binding(GO:0005506)
LOC116201624	1.74666070305757	1.69159303509443e-07	1.35092248054012e-05	UP	uncharacterized LOC116201624			LOC116201343	2.7975138742353	7.43383436376939e-15	8.13693389325886e-13	UP	mucin-5AC-like		molecular function:electron transfer activity(GO:0009055)	LOC116214697	1.08433630007135	5.58027196701314e-49	6.33925538633606e-47	UP	glucose-6-phosphate isomerase, cytosolic, transcript variant X2	egr00520:Amino sugar and nucleotide sugar metabolism; egr00500:Starch and sucrose metabolism; egr00010:Glycolysis / Gluconeogenesis; egr00030:Pentose phosphate pathway; egr01200:Carbon metabolism; egr01250:Biosynthesis of nucleotide sugars	biological process:carbohydrate biosynthetic process(GO:0016051); biological process:drug metabolic process(GO:0017144); biological process:carbohydrate metabolic process(GO:0005975); biological process:glucose metabolic process(GO:0006006); biological process:pyridine nucleotide metabolic process(GO:0019362); biological process:nicotinamide nucleotide metabolic process(GO:0046496); biological pr…
LOC116197939	-1.68982863888032	2.02501261209939e-07	1.60008139413187e-05	DOWN	aquaporin TIP1-1		molecular function:channel activity(GO:0015267); molecular function:passive transmembrane transporter activity(GO:0022803); molecular function:transmembrane transporter activity(GO:0022857)	LOC116210687	1.26662896538355	7.90037014011875e-15	8.59955289751926e-13	UP	mitogen-activated protein kinase 3	egr04016:MAPK signaling pathway - plant; egr04626:Plant-pathogen interaction		LOC116195716	1.28255489807508	7.62101572478745e-49	8.60633639689754e-47	UP	phospholipid:diacylglycerol acyltransferase 1-like	egr00561:Glycerolipid metabolism	biological process:lipid metabolic process(GO:0006629); molecular function:transferase activity, transferring acyl groups other than amino-acyl groups(GO:0016747); molecular function:O-acyltransferase activity(GO:0008374); molecular function:transferase activity, transferring acyl groups(GO:0016746)
LOC116209373	1.48229239486507	2.11637090235474e-07	1.65475827517098e-05	UP	CSC1-like protein HYP1, transcript variant X5			LOC116192714	1.64283884289882	8.44549451905229e-15	9.14213116639732e-13	UP	geraniol 8-hydroxylase-like		molecular function:heme binding(GO:0020037); molecular function:tetrapyrrole binding(GO:0046906); molecular function:oxidoreductase activity, acting on paired donors, with incorporation or reduction of molecular oxygen(GO:0016705); molecular function:iron ion binding(GO:0005506)	LOC116195759	1.3275279201804	9.53342980014739e-49	1.07026769256361e-46	UP	protein DMP5-like
LOC116202646	6.34354978661227	2.1973586004453e-07	1.70913298640886e-05	UP	geraniol 8-hydroxylase-like		molecular function:oxidoreductase activity, acting on paired donors, with incorporation or reduction of molecular oxygen(GO:0016705); molecular function:heme binding(GO:0020037); molecular function:tetrapyrrole binding(GO:0046906); molecular function:iron ion binding(GO:0005506)	LOC116196135	1.23869204877762	1.06854507715974e-14	1.15032987345004e-12	UP	ankyrin repeat-containing protein ITN1-like			LOC116192563	1.23191471211001	1.20096709337206e-48	1.34037760099449e-46	UP	NADP-dependent malic enzyme-like, transcript variant X1	egr00620:Pyruvate metabolism; egr00710:Carbon fixation in photosynthetic organisms; egr01200:Carbon metabolism	molecular function:coenzyme binding(GO:0050662); molecular function:oxidoreductase activity, acting on CH-OH group of donors(GO:0016614); molecular function:oxidoreductase activity, acting on the CH-OH group of donors, NAD or NADP as acceptor(GO:0016616); molecular function:NAD binding(GO:0051287)
LOC116214440	-1.58602085719953	2.47008655278171e-07	1.90145734944546e-05	DOWN	glycine-rich protein A3-like, transcript variant X2			LOC116193141	1.1920096399009	1.13026300611244e-14	1.2101225726099e-12	UP	receptor-like protein 7			LOC116211814	1.79172964413347	1.25544881902403e-48	1.39303725064381e-46	UP	serine/threonine-protein kinase-like protein CCR4
LOC116207084	1.67218716765437	2.53057449429348e-07	1.93803074347584e-05	UP	uncharacterized LOC116207084			LOC116215231	-1.91523826989061	1.23002640579147e-14	1.30977757438436e-12	DOWN	blue copper protein-like		molecular function:electron transfer activity(GO:0009055)	LOC116206906	1.84436826869955	1.81676777427383e-48	1.99986993880105e-46	UP	protein SRC2-like
LOC116196061	-1.67165274900639	2.61994156460945e-07	1.99623506764682e-05	DOWN	uncharacterized LOC116196061			LOC116192395	1.51501583068742	1.37205924320846e-14	1.4531219866045e-12	UP	sulfite exporter TauE/SafE family protein 3-like, transcript variant X2			LOC116201976	1.72785648744345	1.82330295704156e-48	1.99986993880105e-46	UP	uncharacterized LOC116201976
LOC116209784	-2.15294786806982	2.66697031004813e-07	2.02175302590146e-05	DOWN	17.4 kDa class III heat shock protein	egr04141:Protein processing in endoplasmic reticulum		LOC116208505	3.06632242415959	1.43813007202196e-14	1.51490766135088e-12	UP	uncharacterized LOC116208505			LOC116209893	1.12895649908343	2.16678504217484e-48	2.36303385885182e-46	UP	potassium transporter 5-like		biological process:cellular potassium ion transport(GO:0071804); biological process:potassium ion transmembrane transport(GO:0071805); biological process:potassium ion transport(GO:0006813); biological process:ion transmembrane transport(GO:0034220); biological process:monovalent inorganic cation transport(GO:0015672); biological process:cation transmembrane transport(GO:0098655); biological proc…
LOC116195668	-2.55895500782914	3.17062119495317e-07	2.37531028177259e-05	DOWN	U-box domain-containing protein 52-like			LOC116206807	-2.24982410095905	1.46677932556491e-14	1.53682392116541e-12	DOWN	WAT1-related protein At2g39510-like			LOC116200878	1.31588312767336	2.49803605533019e-48	2.70880784749868e-46	UP	extradiol ring-cleavage dioxygenase		molecular function:iron ion binding(GO:0005506)
LOC116207791	-2.62161508595965	3.1810771150028e-07	2.37531028177259e-05	DOWN	E3 ubiquitin-protein ligase MPSR1-like			LOC116202980	1.67555337925497	1.50016723499865e-14	1.56344556570897e-12	UP	probable glutathione S-transferase	egr00480:Glutathione metabolism		LOC116194918	1.37836201948656	5.98268422041121e-48	6.45082081053943e-46	UP	probable flavin-containing monooxygenase 1	egr00430:Taurine and hypotaurine metabolism	molecular function:coenzyme binding(GO:0050662); molecular function:flavin adenine dinucleotide binding(GO:0050660); molecular function:oxidoreductase activity, acting on paired donors, with incorporation or reduction of molecular oxygen(GO:0016705); molecular function:NADP binding(GO:0050661); molecular function:N,N-dimethylaniline monooxygenase activity(GO:0004499); molecular function:monooxyge…
LOC116203353	2.17931444298693	3.35318937496762e-07	2.49136965799833e-05	UP	uncharacterized LOC116203353			LOC116207196	1.93989055399028	1.65631207220739e-14	1.71704351485499e-12	UP	pathogenesis-related protein STH-21-like		biological process:defense response(GO:0006952); biological process:response to stress(GO:0006950)	LOC116188516	1.15434564049827	7.20425397907826e-48	7.72433635902858e-46	UP	tyrosine-protein kinase Yes-like
LOC116208007	1.55999980208417	3.46239705803391e-07	2.55977414181576e-05	UP	glucan endo-1,3-beta-glucosidase, basic isoform-like		biological process:carbohydrate metabolic process(GO:0005975); molecular function:hydrolase activity, hydrolyzing O-glycosyl compounds(GO:0004553); molecular function:hydrolase activity, acting on glycosyl bonds(GO:0016798)	LOC116189366	1.27830024151655	1.68890153160554e-14	1.74161303730249e-12	UP	uncharacterized LOC116189366			LOC116215003	3.86027331714746	2.15931598321807e-47	2.30226511395066e-45	UP	uncharacterized LOC116215003, transcript variant X1
LOC116203433	2.89482600223646	4.08563257357135e-07	3.00565698786771e-05	UP	uncharacterized LOC116203433			LOC116187009	1.11375452830561	1.80737800749732e-14	1.84012139079824e-12	UP	chalcone--flavonone isomerase-like, transcript variant X2	egr00941:Flavonoid biosynthesis	molecular function:intramolecular lyase activity(GO:0016872); molecular function:isomerase activity(GO:0016853)	LOC116211470	1.62732352996222	2.93887970840401e-47	3.11602884638281e-45	UP	uncharacterized LOC116211470
LOC116202429	-1.54368959255022	4.34043224461449e-07	3.16195195810111e-05	DOWN	calcium-binding protein KIC-like		molecular function:calcium ion binding(GO:0005509)	LOC116202583	2.19075169160865	1.81260362590752e-14	1.84012139079824e-12	UP	uncharacterized LOC116202583			LOC116210541	1.57583785733531	3.64978105547726e-47	3.84840173722561e-45	UP	metalloendoproteinase 3-MMP		biological process:proteolysis(GO:0006508); cellular component:extracellular region(GO:0005576); molecular function:metalloendopeptidase activity(GO:0004222); molecular function:metallopeptidase activity(GO:0008237); molecular function:endopeptidase activity(GO:0004175); molecular function:peptidase activity(GO:0008233); molecular function:peptidase activity, acting on L-amino acid peptides(GO:00…
LOC116189137	1.23598560747888	4.38526121490019e-07	3.17910150404463e-05	UP	probable calcium-binding protein CML36	egr04626:Plant-pathogen interaction	molecular function:calcium ion binding(GO:0005509)	LOC116204924	-1.38166220697218	1.8931419160332e-14	1.91197575055869e-12	DOWN	oil body-associated protein 1A-like			LOC116213409	1.33028253046255	4.29194646081877e-47	4.50064825300693e-45	UP	probable LRR receptor-like serine/threonine-protein kinase At1g53440, transcript variant X1
LOC116215700	1.13761050864177	4.54683794618079e-07	3.28031294146203e-05	UP	40S ribosomal protein S8	egr03010:Ribosome		LOC116213885	1.2304157410677	1.91289645165159e-14	1.92201949626716e-12	UP	cytochrome P450 81Q32-like		molecular function:heme binding(GO:0020037); molecular function:tetrapyrrole binding(GO:0046906); molecular function:oxidoreductase activity, acting on paired donors, with incorporation or reduction of molecular oxygen(GO:0016705); molecular function:iron ion binding(GO:0005506)	LOC116204133	1.6404354250827	5.76562921342308e-47	6.01295265235953e-45	UP	uncharacterized LOC116204133
LOC116196572	-1.74685231545484	4.67259944843625e-07	3.35483654629553e-05	DOWN	inositol-tetrakisphosphate 1-kinase 3, transcript variant X1	egr00562:Inositol phosphate metabolism; egr04070:Phosphatidylinositol signaling system		LOC116207041	3.26199876704068	1.94193031329002e-14	1.94123676674956e-12	UP	pathogenesis-related protein STH-21-like		biological process:defense response(GO:0006952); biological process:response to stress(GO:0006950)	LOC116192822	1.36838731756976	2.0170809747756e-46	2.09217339149958e-44	UP	probable ADP,ATP carrier protein At5g56450
LOC116203445	1.79235585647107	4.90841481416574e-07	3.49058413498815e-05	UP	putative germin-like protein 2-1, transcript variant X1		molecular function:nutrient reservoir activity(GO:0045735)	LOC116205348	1.76702671360945	2.13253406849032e-14	2.11865838457287e-12	UP	uncharacterized LOC116205348			LOC116206593	1.42429384932229	2.31543864769621e-46	2.38865657250174e-44	UP	protease inhibitor HPI-like, transcript variant X1
LOC116210047	-3.19206022505228	5.25717965905184e-07	3.72088725252513e-05	DOWN	17.5 kDa class I heat shock protein-like	egr04141:Protein processing in endoplasmic reticulum		LOC116215019	2.1492864495861	2.14104200553988e-14	2.11865838457287e-12	UP	UDP-rhamnose/UDP-galactose transporter 2			LOC116197905	1.85647531341638	2.38343646442943e-46	2.44558521094815e-44	UP	putative serine/threonine-protein kinase-like protein CCR3
LOC116202743	3.15132368599915	5.35286371018805e-07	3.76341529906103e-05	UP	protein P21-like			LOC116211316	-1.1647344705429	2.16017743035847e-14	2.12685208005093e-12	DOWN	naringenin,2-oxoglutarate 3-dioxygenase	egr00941:Flavonoid biosynthesis		LOC116213829	1.41549517549414	2.57640680409362e-46	2.62945047358967e-44	UP	F-box/kelch-repeat protein At5g43190
LOC116215570	-1.73771024771754	5.36766746149725e-07	3.76341529906103e-05	DOWN	coenzyme Q-binding protein COQ10 homolog, mitochondrial-like, transcript variant X1			LOC116210688	1.06454411300823	2.25359011769421e-14	2.20772955879913e-12	UP	L-ascorbate peroxidase, cytosolic-like	egr00480:Glutathione metabolism; egr00053:Ascorbate and aldarate metabolism	biological process:response to stress(GO:0006950); biological process:response to oxidative stress(GO:0006979); molecular function:heme binding(GO:0020037); molecular function:tetrapyrrole binding(GO:0046906); molecular function:peroxidase activity(GO:0004601); molecular function:oxidoreductase activity, acting on peroxide as acceptor(GO:0016684); molecular function:antioxidant activity(GO:001620…	LOC116200894	1.36791860516514	3.22839904491109e-46	3.27734020064512e-44	UP	umecyanin-like		molecular function:electron transfer activity(GO:0009055)
LOC116205501	2.96630217084176	6.00403111800306e-07	4.18991592132046e-05	UP	phospholipase A1-IIdelta		biological process:lipid metabolic process(GO:0006629)	LOC116214851	1.1418821765979	2.36401729274697e-14	2.30438760282544e-12	UP	uncharacterized LOC116214851			LOC116206302	1.11536600220776	3.74067560239297e-46	3.77729068104073e-44	UP	lysine histidine transporter-like 8
LOC116211608	1.25816387598577	6.29622585489906e-07	4.37338776358431e-05	UP	jacalin-related lectin 4-like, transcript variant X2		biological process:cell communication(GO:0007154); biological process:signal transduction(GO:0007165); biological process:signaling(GO:0023052); biological process:cellular response to stimulus(GO:0051716); molecular function:ADP binding(GO:0043531)	LOC116188769	1.48092843150464	2.41586317266925e-14	2.33172448975905e-12	UP	-			LOC116216021	1.35793164643785	5.14984334109153e-46	5.17288211393325e-44	UP	probable ethylene response sensor 1	egr04016:MAPK signaling pathway - plant; egr04075:Plant hormone signal transduction	biological process:cell communication(GO:0007154); biological process:signal transduction(GO:0007165); biological process:signaling(GO:0023052); biological process:cellular response to stimulus(GO:0051716); molecular function:signal transducer activity(GO:0004871); molecular function:signaling receptor activity(GO:0038023); molecular function:molecular transducer activity(GO:0060089)
LOC116194030	1.01151309716622	6.52686606693097e-07	4.50105308245548e-05	UP	-		biological process:polysaccharide metabolic process(GO:0005976); biological process:cellular glucan metabolic process(GO:0006073); biological process:glucan metabolic process(GO:0044042); biological process:cellular polysaccharide metabolic process(GO:0044264); biological process:cellular carbohydrate metabolic process(GO:0044262); biological process:carbohydrate metabolic process(GO:0005975); bi…	LOC116212443	1.240889641864	2.55888937413245e-14	2.45766272094985e-12	UP	dirigent protein 22-like			LOC116213207	1.54366295938235	5.83514090641466e-46	5.83055833502219e-44	UP	scarecrow-like protein 21, transcript variant X2
LOC116214578	-1.26901197431048	6.5507391393485e-07	4.50105308245548e-05	DOWN	inactive glucose-6-phosphate 1-dehydrogenase 4, chloroplastic	egr00480:Glutathione metabolism; egr01200:Carbon metabolism; egr00030:Pentose phosphate pathway	biological process:hexose metabolic process(GO:0019318); biological process:glucose metabolic process(GO:0006006); biological process:monosaccharide metabolic process(GO:0005996); biological process:small molecule metabolic process(GO:0044281); biological process:carbohydrate metabolic process(GO:0005975); molecular function:NADP binding(GO:0050661); molecular function:coenzyme binding(GO:0050662…	LOC116202408	2.34965286140151	3.22705057667862e-14	3.05447352409972e-12	UP	cysteine-rich receptor-like protein kinase 42			LOC116214325	1.12182619831649	5.94721305943122e-46	5.91159173121067e-44	UP	beta-amyrin 28-monooxygenase-like		molecular function:heme binding(GO:0020037); molecular function:tetrapyrrole binding(GO:0046906); molecular function:oxidoreductase activity, acting on paired donors, with incorporation or reduction of molecular oxygen(GO:0016705); molecular function:iron ion binding(GO:0005506)
LOC116209620	6.31423064984261	6.57044041767306e-07	4.50105308245548e-05	UP	probable inactive 2-oxoglutarate-dependent dioxygenase AOP2			LOC116192131	1.14434080433261	3.58371988780744e-14	3.37576075777938e-12	UP	phospholipase D gamma 1-like	egr00565:Ether lipid metabolism; egr04144:Endocytosis; egr00564:Glycerophospholipid metabolism		LOC116193291	1.65174169635103	6.14961514717302e-46	6.08110907169933e-44	UP	probable carboxylesterase 15
LOC116194491	6.9402993313799	7.03497021370825e-07	4.79727146901913e-05	UP	cytochrome P450 94B3-like		molecular function:oxidoreductase activity, acting on paired donors, with incorporation or reduction of molecular oxygen(GO:0016705); molecular function:heme binding(GO:0020037); molecular function:tetrapyrrole binding(GO:0046906); molecular function:iron ion binding(GO:0005506)	LOC116209886	1.88366970882971	3.92101601172441e-14	3.66318229698525e-12	UP	heavy metal-associated isoprenylated plant protein 27-like		biological process:metal ion transport(GO:0030001); biological process:cation transport(GO:0006812); biological process:ion transport(GO:0006811)	LOC116204913	1.12263205743719	7.94018832521736e-46	7.81126258694708e-44	UP	caffeic acid 3-O-methyltransferase-like	egr00940:Phenylpropanoid biosynthesis; egr00380:Tryptophan metabolism	molecular function:O-methyltransferase activity(GO:0008171); molecular function:methyltransferase activity(GO:0008168); molecular function:protein dimerization activity(GO:0046983); molecular function:transferase activity, transferring one-carbon groups(GO:0016741)
LOC116212631	-1.71874322178781	8.15386318293065e-07	5.509945374384e-05	DOWN	pirin-like protein			LOC116189150	1.42316272384835	3.92624040405707e-14	3.66318229698525e-12	UP	probable WRKY transcription factor 17		molecular function:DNA binding transcription factor activity(GO:0003700); molecular function:transcription regulator activity(GO:0140110); molecular function:sequence-specific DNA binding(GO:0043565)	LOC116198179	1.11360035264592	1.0550151910126e-45	1.03256230361413e-43	UP	beta-glucosidase 18-like, transcript variant X2	egr00500:Starch and sucrose metabolism; egr00999:Biosynthesis of various plant secondary metabolites; egr00460:Cyanoamino acid metabolism
LOC116205019	1.34485991473949	8.36254075592524e-07	5.62534921974393e-05	UP	protein NRT1/ PTR FAMILY 7.3-like		molecular function:transmembrane transporter activity(GO:0022857)	LOC116203174	1.61863631522115	4.13090142213303e-14	3.81567815360716e-12	UP	probable LRR receptor-like serine/threonine-protein kinase At3g47570			LOC116209343	1.07947138995299	1.39998984222582e-45	1.36320439484081e-43	UP	cytochrome P450 714C2-like		molecular function:heme binding(GO:0020037); molecular function:tetrapyrrole binding(GO:0046906); molecular function:oxidoreductase activity, acting on paired donors, with incorporation or reduction of molecular oxygen(GO:0016705); molecular function:iron ion binding(GO:0005506)
LOC116204914	1.10689073571264	8.42838590260753e-07	5.62534921974393e-05	UP	caffeic acid 3-O-methyltransferase-like	egr00940:Phenylpropanoid biosynthesis; egr00380:Tryptophan metabolism	molecular function:O-methyltransferase activity(GO:0008171); molecular function:protein dimerization activity(GO:0046983); molecular function:methyltransferase activity(GO:0008168); molecular function:transferase activity, transferring one-carbon groups(GO:0016741)	LOC116189137	1.52304845850605	4.13532877843555e-14	3.81567815360716e-12	UP	probable calcium-binding protein CML36	egr04626:Plant-pathogen interaction	molecular function:calcium ion binding(GO:0005509)	LOC116210126	1.38266433546957	5.27355351316985e-45	5.10736012731039e-43	UP	mitochondrial phosphate carrier protein 3, mitochondrial-like
LOC116193124	-1.37436282497035	8.4376471489396e-07	5.62534921974393e-05	DOWN	uncharacterized LOC116193124			LOC116207061	3.26596397667008	4.14811129851643e-14	3.81567815360716e-12	UP	putative UDP-rhamnose:rhamnosyltransferase 1		molecular function:transferase activity, transferring hexosyl groups(GO:0016758); molecular function:transferase activity, transferring glycosyl groups(GO:0016757)	LOC116189150	1.34578919621711	5.29870214937101e-45	5.10736012731039e-43	UP	probable WRKY transcription factor 17		molecular function:DNA binding transcription factor activity(GO:0003700); molecular function:transcription regulator activity(GO:0140110); molecular function:sequence-specific DNA binding(GO:0043565)
LOC116189572	1.22051607794109	8.84708714086769e-07	5.87210663829858e-05	UP	non-specific lipid-transfer protein-like protein At2g13820			LOC116202855	2.32023267539824	5.32498273428351e-14	4.85266914943334e-12	UP	probable F-box protein At4g22030			LOC116192025	1.256488256623	5.89718411930791e-45	5.65566627723575e-43	UP	uncharacterized LOC116192025		molecular function:lipid binding(GO:0008289)
LOC116192879	-1.05955426367664	9.00415648604017e-07	5.94991473285504e-05	DOWN	transcription initiation factor IIF subunit beta, transcript variant X1	egr03022:Basal transcription factors	biological process:transcription initiation from RNA polymerase II promoter(GO:0006367); biological process:transcription by RNA polymerase II(GO:0006366); biological process:DNA-templated transcription, initiation(GO:0006352)	LOC116198113	2.96818998389257	5.50415507349121e-14	4.98808706537315e-12	UP	homeobox-leucine zipper protein HOX11-like		cellular component:nucleus(GO:0005634); cellular component:intracellular membrane-bounded organelle(GO:0043231); cellular component:membrane-bounded organelle(GO:0043227); molecular function:DNA binding transcription factor activity(GO:0003700); molecular function:transcription regulator activity(GO:0140110); molecular function:sequence-specific DNA binding(GO:0043565)	LOC116208554	1.23478061835895	7.92725130610228e-45	7.5645795588481e-43	UP	U-box domain-containing protein 16		biological process:protein ubiquitination(GO:0016567); biological process:protein modification by small protein conjugation(GO:0032446); biological process:protein modification by small protein conjugation or removal(GO:0070647); molecular function:ubiquitin-protein transferase activity(GO:0004842); molecular function:ubiquitin-like protein transferase activity(GO:0019787)
LOC116213508	-1.69615313962294	9.20220876849684e-07	6.05399937219083e-05	DOWN	protein SRC2 homolog			LOC116201897	-1.37554549648685	5.52449800023464e-14	4.98808706537315e-12	DOWN	uncharacterized LOC116201897			LOC116198914	1.46528942733169	8.37323155670519e-45	7.9504041920258e-43	UP	U-box domain-containing protein 21-like		biological process:protein ubiquitination(GO:0016567); biological process:protein modification by small protein conjugation(GO:0032446); biological process:protein modification by small protein conjugation or removal(GO:0070647); molecular function:ubiquitin-protein transferase activity(GO:0004842); molecular function:ubiquitin-like protein transferase activity(GO:0019787)
LOC116203168	-2.31427174050546	9.61941761533817e-07	6.25613959810815e-05	DOWN	heparan-alpha-glucosaminide N-acetyltransferase-like, transcript variant X1	egr00531:Glycosaminoglycan degradation		LOC116194537	-1.37126776570506	5.58310198841681e-14	5.01787693848856e-12	DOWN	beta carbonic anhydrase 5, chloroplastic, transcript variant X1	egr00910:Nitrogen metabolism	molecular function:carbon-oxygen lyase activity(GO:0016835); molecular function:lyase activity(GO:0016829); molecular function:hydro-lyase activity(GO:0016836); molecular function:zinc ion binding(GO:0008270)	LOC116208549	2.03355116992821	1.23411357483164e-44	1.16599294929019e-42	UP	pathogenesis-related protein STH-21-like		biological process:defense response(GO:0006952); biological process:response to stress(GO:0006950)
LOC116192905	1.93086723661202	9.63514200860369e-07	6.25613959810815e-05	UP	major strawberry allergen Fra a 1.06-like		biological process:defense response(GO:0006952); biological process:response to stress(GO:0006950)	LOC116212697	2.56882226527587	5.72537792968013e-14	5.12225250119738e-12	UP	AT-hook motif nuclear-localized protein 25			LOC116194378	1.5830660478382	1.27050125313733e-44	1.19445893675497e-42	UP	pathogenesis-related protein 1-like	egr04016:MAPK signaling pathway - plant; egr04626:Plant-pathogen interaction; egr04075:Plant hormone signal transduction
LOC116200216	-2.51196053031954	9.99422503458696e-07	6.46120158729531e-05	DOWN	delta(12)-acyl-lipid-desaturase	egr01040:Biosynthesis of unsaturated fatty acids; egr01212:Fatty acid metabolism	biological process:lipid metabolic process(GO:0006629); molecular function:oxidoreductase activity, acting on paired donors, with incorporation or reduction of molecular oxygen(GO:0016705)	LOC116202317	2.23607380190742	6.94710726753482e-14	6.13129156273917e-12	UP	12-oxophytodienoate reductase 2-like	egr00592:alpha-Linolenic acid metabolism	molecular function:coenzyme binding(GO:0050662); molecular function:FMN binding(GO:0010181)	LOC116203453	1.60676990575245	4.92134830978866e-44	4.60411433785865e-42	UP	uncharacterized LOC116203453		molecular function:lipid binding(GO:0008289)
LOC116208223	1.97285626148697	1.02180696396682e-06	6.54921253213758e-05	UP	uncharacterized LOC116208223			LOC116213523	4.13867688936375	8.57560405726048e-14	7.53461032708092e-12	UP	uncharacterized acetyltransferase At3g50280-like		molecular function:transferase activity, transferring acyl groups other than amino-acyl groups(GO:0016747); molecular function:transferase activity, transferring acyl groups(GO:0016746)	LOC116211504	1.36202374895182	5.66730081852082e-44	5.27611883519365e-42	UP	probable galacturonosyltransferase-like 9		molecular function:transferase activity, transferring glycosyl groups(GO:0016757)
LOC116212679	-3.13763799292089	1.1237060269105e-06	7.1410322578219e-05	DOWN	galactinol synthase 1-like	egr00052:Galactose metabolism	molecular function:transferase activity, transferring glycosyl groups(GO:0016757)	LOC116203221	1.34718273244712	9.15154841530921e-14	8.00474500451577e-12	UP	receptor-like protein kinase 7, transcript variant X1			LOC116187009	1.26663553390818	6.19034378099475e-44	5.73508306117887e-42	UP	chalcone--flavonone isomerase-like, transcript variant X2	egr00941:Flavonoid biosynthesis	molecular function:intramolecular lyase activity(GO:0016872); molecular function:isomerase activity(GO:0016853)
LOC116203950	1.15170332671246	1.15083569621028e-06	7.28244927423913e-05	UP	nitrate reductase [NAD(P)H]-like	egr00910:Nitrogen metabolism	biological process:small molecule metabolic process(GO:0044281); biological process:oxoacid metabolic process(GO:0043436); biological process:organic acid metabolic process(GO:0006082)	LOC116187394	3.51591430492477	9.19470737731325e-14	8.00675118416438e-12	UP	chloroplast envelope quinone oxidoreductase homolog	egr00592:alpha-Linolenic acid metabolism		LOC116199118	1.49151852942257	6.27762625697933e-44	5.78785010214737e-42	UP	coatomer subunit beta'-3
LOC116192069	1.91615199437491	1.23944331752074e-06	7.81006181597244e-05	UP	glutamate receptor 2.8-like		molecular function:signal transducer activity(GO:0004871); molecular function:signaling receptor activity(GO:0038023); molecular function:molecular transducer activity(GO:0060089); molecular function:transmembrane signaling receptor activity(GO:0004888); molecular function:ionotropic glutamate receptor activity(GO:0004970); molecular function:extracellular ligand-gated ion channel activity(GO:000…	LOC116210538	1.55187288913939	1.01046035757909e-13	8.76015477258719e-12	UP	RING-H2 finger protein ATL3-like			LOC116199809	1.41524000724659	7.10856745863789e-44	6.52245240135116e-42	UP	potassium transporter 6-like		biological process:cellular potassium ion transport(GO:0071804); biological process:potassium ion transmembrane transport(GO:0071805); biological process:potassium ion transport(GO:0006813); biological process:ion transmembrane transport(GO:0034220); biological process:monovalent inorganic cation transport(GO:0015672); biological process:cation transmembrane transport(GO:0098655); biological proc…
LOC116211454	1.04487072340278	1.26525844903437e-06	7.93923095709211e-05	UP	cytochrome P450 87A3-like		molecular function:oxidoreductase activity, acting on paired donors, with incorporation or reduction of molecular oxygen(GO:0016705); molecular function:heme binding(GO:0020037); molecular function:tetrapyrrole binding(GO:0046906); molecular function:iron ion binding(GO:0005506)	LOC116213035	1.91154485460513	1.06103587024405e-13	9.1580950685866e-12	UP	laccase-1		molecular function:copper ion binding(GO:0005507)	LOC116205423	1.62210232859499	7.34951412344705e-44	6.7112668443056e-42	UP	-
LOC116193082	-1.37396278771771	1.31823054506145e-06	8.23701044349276e-05	DOWN	osmotin-like protein TPM-1			LOC116198771	1.50838573503835	1.161112493301e-13	9.97792854440635e-12	UP	chaperone protein dnaJ 11, chloroplastic-like			LOC116206124	1.89564429278077	8.28980706621517e-44	7.53385561231983e-42	UP	nudix hydrolase 13, mitochondrial-like, transcript variant X2
LOC116194381	-1.2751766597311	1.36216315385886e-06	8.44088985050964e-05	DOWN	phytosulfokines-like		cellular component:extracellular region(GO:0005576); molecular function:molecular function regulator(GO:0098772)	LOC116212867	2.57748159514362	1.4017487637173e-13	1.19932155141978e-11	UP	patatin-like protein 2		biological process:lipid metabolic process(GO:0006629)	LOC116206173	1.31123073835736	1.00380255434089e-43	9.07941789080371e-42	UP	probable serine/threonine-protein kinase WNK11, transcript variant X2
LOC116205555	-1.52418140010925	1.38551309118701e-06	8.55010434040778e-05	DOWN	SUN domain-containing protein 4-like, transcript variant X1			LOC116194600	1.4604554382918	1.41009471152549e-13	1.20121676882256e-11	UP	cyclin-dependent protein kinase inhibitor SMR6			LOC116208623	2.16755084510144	1.03284426221741e-43	9.29803431340535e-42	UP	ethylene-responsive transcription factor ERF098-like		molecular function:DNA binding transcription factor activity(GO:0003700); molecular function:transcription regulator activity(GO:0140110)
LOC116207174	1.99421839081492	1.40061562409488e-06	8.60773404536333e-05	UP	major strawberry allergen Fra a 1.06-like		biological process:defense response(GO:0006952); biological process:response to stress(GO:0006950)	LOC116197935	1.64862469759908	1.59366879302384e-13	1.35172089444659e-11	UP	uncharacterized LOC116197935			LOC116208741	2.67574786919107	1.04356523486036e-43	9.35044249169482e-42	UP	cytochrome P450 78A7-like		molecular function:heme binding(GO:0020037); molecular function:tetrapyrrole binding(GO:0046906); molecular function:oxidoreductase activity, acting on paired donors, with incorporation or reduction of molecular oxygen(GO:0016705); molecular function:iron ion binding(GO:0005506)
LOC116195544	-1.26499174004205	1.48972369107054e-06	9.08062596018266e-05	DOWN	putative calcium-transporting ATPase 13, plasma membrane-type			LOC116195873	-1.56204988706659	2.26991858383516e-13	1.91700494883976e-11	DOWN	-	egr00905:Brassinosteroid biosynthesis	molecular function:heme binding(GO:0020037); molecular function:tetrapyrrole binding(GO:0046906); molecular function:oxidoreductase activity, acting on paired donors, with incorporation or reduction of molecular oxygen(GO:0016705); molecular function:iron ion binding(GO:0005506)	LOC116200216	1.54684412640127	1.18370482096391e-43	1.05565450972412e-41	UP	delta(12)-acyl-lipid-desaturase	egr01040:Biosynthesis of unsaturated fatty acids; egr01212:Fatty acid metabolism	biological process:lipid metabolic process(GO:0006629); molecular function:oxidoreductase activity, acting on paired donors, with incorporation or reduction of molecular oxygen(GO:0016705)
LOC116209608	2.41614109543266	1.50346639031435e-06	9.0949726389819e-05	UP	ras-related protein Rab7-like	egr04144:Endocytosis; egr04145:Phagosome	molecular function:pyrophosphatase activity(GO:0016462); molecular function:hydrolase activity, acting on acid anhydrides, in phosphorus-containing anhydrides(GO:0016818); molecular function:hydrolase activity, acting on acid anhydrides(GO:0016817); molecular function:nucleoside-triphosphatase activity(GO:0017111); molecular function:purine nucleoside binding(GO:0001883); molecular function:GTP b…	LOC116207520	1.23515090259083	2.4170150892008e-13	2.03247110054555e-11	UP	probable pectate lyase 4	egr00040:Pentose and glucuronate interconversions		LOC116188888	1.89252911517023	1.20769574133885e-43	1.07204061504428e-41	UP	probable glutathione S-transferase	egr00480:Glutathione metabolism
LOC116214935	3.33516278183998	1.50425756115477e-06	9.0949726389819e-05	UP	cytochrome P450 71D9-like		molecular function:oxidoreductase activity, acting on paired donors, with incorporation or reduction of molecular oxygen(GO:0016705); molecular function:heme binding(GO:0020037); molecular function:tetrapyrrole binding(GO:0046906); molecular function:iron ion binding(GO:0005506)	LOC116212336	3.05405231664626	2.53570336437783e-13	2.12316393240405e-11	UP	protein CNGC15b-like, transcript variant X2	egr04626:Plant-pathogen interaction		LOC116193083	1.3005049409555	1.23296732998042e-43	1.08940655058687e-41	UP	VQ motif-containing protein 22-like
LOC116206009	2.14680510068981	1.54627623639168e-06	9.31132633640057e-05	UP	uncharacterized LOC116206009			LOC116195239	-1.95543088526055	2.55289453926299e-13	2.12846224288424e-11	DOWN	heavy metal-associated isoprenylated plant protein 9-like, transcript variant X2		biological process:metal ion transport(GO:0030001); biological process:cation transport(GO:0006812); biological process:ion transport(GO:0006811)	LOC116194722	1.75993283547416	3.10196808667117e-43	2.72815949005158e-41	UP	germin-like protein 9-3		molecular function:nutrient reservoir activity(GO:0045735)
LOC116210538	1.03225858496086	1.67878399616404e-06	0.000100283840794855	UP	RING-H2 finger protein ATL3-like			LOC116201052	-1.13063059940814	2.5853145277555e-13	2.14635879416583e-11	DOWN	sphingosine-1-phosphate lyase, transcript variant X1	egr00600:Sphingolipid metabolism	biological process:oxoacid metabolic process(GO:0043436); biological process:organic acid metabolic process(GO:0006082); biological process:carboxylic acid metabolic process(GO:0019752); biological process:small molecule metabolic process(GO:0044281); molecular function:lyase activity(GO:0016829); molecular function:vitamin binding(GO:0019842); molecular function:pyridoxal phosphate binding(GO:00…	LOC116215746	1.51541886959318	4.71342171045434e-43	4.10756407963567e-41	UP	protein SAR DEFICIENT 1-like		molecular function:calmodulin binding(GO:0005516)
LOC116194269	-3.54771904383618	1.73770296979056e-06	0.000103389865142838	DOWN	senescence-specific cysteine protease SAG39-like		biological process:proteolysis(GO:0006508); molecular function:cysteine-type peptidase activity(GO:0008234); molecular function:peptidase activity, acting on L-amino acid peptides(GO:0070011); molecular function:peptidase activity(GO:0008233)	LOC116192587	5.03422424820148	2.83329488559956e-13	2.34230998706972e-11	UP	patatin-like protein 2		biological process:lipid metabolic process(GO:0006629)	LOC116187489	1.42928894574732	5.22293270135459e-43	4.53089411842511e-41	UP	E3 ubiquitin-protein ligase WAV3-like, transcript variant X1
LOC116201686	-4.33873090469672	1.89905688544018e-06	0.000112541728282395	DOWN	-	egr04626:Plant-pathogen interaction	molecular function:ADP binding(GO:0043531)	LOC116202864	2.34666763844597	3.33958241765852e-13	2.74926211383124e-11	UP	GTPase activating protein 1-like			LOC116196660	1.3455780048441	5.95229222225168e-43	5.14024873582232e-41	UP	flavonoid 3'-monooxygenase CYP75B137-like		molecular function:heme binding(GO:0020037); molecular function:tetrapyrrole binding(GO:0046906); molecular function:oxidoreductase activity, acting on paired donors, with incorporation or reduction of molecular oxygen(GO:0016705); molecular function:iron ion binding(GO:0005506)
LOC116194403	1.99837199874456	2.02997722343895e-06	0.000119824821560622	UP	caffeic acid 3-O-methyltransferase-like	egr00940:Phenylpropanoid biosynthesis; egr00380:Tryptophan metabolism	molecular function:O-methyltransferase activity(GO:0008171); molecular function:protein dimerization activity(GO:0046983); molecular function:methyltransferase activity(GO:0008168); molecular function:transferase activity, transferring one-carbon groups(GO:0016741)	LOC116207108	1.29615380652325	3.58804921350121e-13	2.94144971716022e-11	UP	G-type lectin S-receptor-like serine/threonine-protein kinase At1g11330, transcript variant X1		biological process:multi-organism process(GO:0051704); biological process:reproduction(GO:0000003); biological process:reproductive process(GO:0022414); biological process:cell recognition(GO:0008037); biological process:pollination(GO:0009856); biological process:pollen-pistil interaction(GO:0009875); biological process:multi-multicellular organism process(GO:0044706); biological process:recogni…	LOC116203024	2.40455795825964	6.08252113549179e-43	5.22905026445319e-41	UP	mitogen-activated protein kinase kinase kinase 1-like	egr04016:MAPK signaling pathway - plant; egr04626:Plant-pathogen interaction
LOC116198794	1.01828373601245	2.06629146220586e-06	0.000121488175970796	UP	PI-PLC X domain-containing protein At5g67130-like		biological process:lipid metabolic process(GO:0006629); molecular function:phosphoric diester hydrolase activity(GO:0008081); molecular function:phosphoric ester hydrolase activity(GO:0042578); molecular function:hydrolase activity, acting on ester bonds(GO:0016788)	LOC116200865	2.68388869867761	4.09871086369296e-13	3.31843148563372e-11	UP	beta-amyrin 28-monooxygenase-like		molecular function:heme binding(GO:0020037); molecular function:tetrapyrrole binding(GO:0046906); molecular function:oxidoreductase activity, acting on paired donors, with incorporation or reduction of molecular oxygen(GO:0016705); molecular function:iron ion binding(GO:0005506)	LOC116197425	1.13473338056127	6.15864982700366e-43	5.2707547958908e-41	UP	probable polyol transporter 4
LOC116200281	-1.26577516552418	2.08344876942272e-06	0.000122016564402192	DOWN	flavonoid 3',5'-hydroxylase 2-like, transcript variant X2	egr00941:Flavonoid biosynthesis	molecular function:oxidoreductase activity, acting on paired donors, with incorporation or reduction of molecular oxygen(GO:0016705); molecular function:heme binding(GO:0020037); molecular function:tetrapyrrole binding(GO:0046906); molecular function:iron ion binding(GO:0005506)	LOC116203116	1.69961975325309	4.55176910732715e-13	3.65563468227094e-11	UP	uncharacterized LOC116203116			LOC116203042	2.75288660226305	1.8202153284176e-42	1.55083971173437e-40	UP	pathogenesis-related protein PR-1 type-like	egr04016:MAPK signaling pathway - plant; egr04626:Plant-pathogen interaction; egr04075:Plant hormone signal transduction
LOC116208622	5.83842804009813	2.20589242417444e-06	0.000128682802588364	UP	major allergen Pru ar 1-like		biological process:defense response(GO:0006952); biological process:response to stress(GO:0006950)	LOC116201151	-1.59329291944779	4.55251805478543e-13	3.65563468227094e-11	DOWN	probable cinnamyl alcohol dehydrogenase 9	egr00940:Phenylpropanoid biosynthesis		LOC116205395	1.42258794500413	2.49384328481442e-42	2.11533329291925e-40	UP	protein SRG1-like
LOC116197831	-1.06312210212943	2.3257607687541e-06	0.000135147514866046	DOWN	protein CROWDED NUCLEI 2-like			LOC116206025	1.37921667405151	5.65399611886046e-13	4.52158146762584e-11	UP	30S ribosomal protein S13, chloroplastic	egr03010:Ribosome	biological process:amide biosynthetic process(GO:0043604); biological process:translation(GO:0006412); biological process:peptide biosynthetic process(GO:0043043); biological process:cellular amide metabolic process(GO:0043603); biological process:peptide metabolic process(GO:0006518); cellular component:ribosome(GO:0005840); cellular component:cytoplasmic part(GO:0044444); cellular component:rib…	LOC116203876	1.15038120816006	2.66530140614336e-42	2.25076448390469e-40	UP	transcription factor MYC2-like	egr04016:MAPK signaling pathway - plant; egr04075:Plant hormone signal transduction	molecular function:protein dimerization activity(GO:0046983)
LOC116196553	1.77583279346541	2.34005200087847e-06	0.000135450916981082	UP	uncharacterized LOC116196553			LOC116202975	-1.21645818475122	5.7235335105309e-13	4.5585850435704e-11	DOWN	uncharacterized LOC116202975, transcript variant X1			LOC116194948	1.34155071938749	3.26713362209804e-42	2.74683899461415e-40	UP	inactive receptor-like serine/threonine-protein kinase At2g40270
LOC116207274	4.7378077898623	2.40437641684647e-06	0.000138131790890077	UP	pathogenesis-related protein STH-21-like		biological process:defense response(GO:0006952); biological process:response to stress(GO:0006950)	LOC116209620	3.72325613895225	5.84259864457015e-13	4.63457632563008e-11	UP	probable inactive 2-oxoglutarate-dependent dioxygenase AOP2			LOC116210906	1.71626819855087	3.91617400625984e-42	3.27807811006443e-40	UP	probable calcium-binding protein CML15	egr04626:Plant-pathogen interaction	molecular function:calcium ion binding(GO:0005509)
LOC116209401	1.7580002967713	2.40621124625953e-06	0.000138131790890077	UP	FCS-Like Zinc finger 15-like			LOC116196364	-1.77713067463021	5.95016298388691e-13	4.70086868319743e-11	DOWN	chalcone synthase 1	egr00941:Flavonoid biosynthesis; egr00960:Tropane, piperidine and pyridine alkaloid biosynthesis; egr04712:Circadian rhythm - plant		LOC116189204	1.12479184288788	4.66333485058972e-42	3.88645177395217e-40	UP	peroxidase 12-like	egr00940:Phenylpropanoid biosynthesis	biological process:response to stress(GO:0006950); biological process:response to oxidative stress(GO:0006979); molecular function:heme binding(GO:0020037); molecular function:tetrapyrrole binding(GO:0046906); molecular function:peroxidase activity(GO:0004601); molecular function:oxidoreductase activity, acting on peroxide as acceptor(GO:0016684); molecular function:antioxidant activity(GO:001620…
LOC116202846	2.23418890465509	2.41411526866948e-06	0.000138131790890077	UP	uncharacterized LOC116202846			LOC116206626	-1.16708327082893	6.20539953329891e-13	4.88282703035845e-11	DOWN	DNA glycosylase/AP lyase ROS1-like, transcript variant X1		biological process:response to stress(GO:0006950); biological process:cellular response to stimulus(GO:0051716); biological process:DNA repair(GO:0006281); biological process:cellular response to DNA damage stimulus(GO:0006974); biological process:cellular response to stress(GO:0033554); biological process:DNA metabolic process(GO:0006259)	LOC116215622	1.2733761248572	6.94891291701028e-42	5.7660870878757e-40	UP	zinc finger protein ZAT10-like
LOC116212410	1.45239814807654	2.50434127122355e-06	0.000142395707266417	UP	dehydrodolichyl diphosphate synthase 6-like	egr00900:Terpenoid backbone biosynthesis	molecular function:transferase activity, transferring alkyl or aryl (other than methyl) groups(GO:0016765)	LOC116201963	1.56008981851205	7.07991308307119e-13	5.52656322855035e-11	UP	auxin-responsive protein IAA26	egr04075:Plant hormone signal transduction		LOC116208932	1.46036039657183	7.35280782843983e-42	6.07481980111576e-40	UP	putative glycine-rich cell wall structural protein 1
LOC116202958	1.26744978092981	2.50770530407578e-06	0.000142395707266417	UP	probable protein phosphatase 2C 2			LOC116201821	-1.92706736418178	7.883048722196e-13	6.10484480687693e-11	DOWN	uncharacterized LOC116201821			LOC116202589	2.28539757142998	8.93518859144406e-42	7.3503480287806e-40	UP	putative glucose-6-phosphate 1-epimerase	egr00010:Glycolysis / Gluconeogenesis	biological process:carbohydrate metabolic process(GO:0005975); molecular function:carbohydrate binding(GO:0030246); molecular function:isomerase activity(GO:0016853)
LOC116195087	-2.22656064319235	2.60993120501471e-06	0.000147639062938219	DOWN	UPF0098 protein CPn_0877/CP_0992/CPj0877/CpB0906			LOC116213299	2.47830850057255	8.39804290037677e-13	6.4780651396489e-11	UP	receptor-like protein 6			LOC116207597	1.20845853548059	1.06351705547491e-41	8.71125450804231e-40	UP	heat shock factor protein HSF24		cellular component:nucleus(GO:0005634); cellular component:intracellular membrane-bounded organelle(GO:0043231); cellular component:membrane-bounded organelle(GO:0043227); molecular function:DNA binding transcription factor activity(GO:0003700); molecular function:transcription regulator activity(GO:0140110); molecular function:sequence-specific DNA binding(GO:0043565)
LOC116187570	-1.8211551720153	2.71502226851236e-06	0.000153004311539485	DOWN	uncharacterized LOC116187570			LOC116194217	1.66539990290977	1.0363770472633e-12	7.9010643918404e-11	UP	calcium-binding protein PBP1-like		molecular function:calcium ion binding(GO:0005509)	LOC116203294	1.6127227194261	1.14000335070337e-41	9.29784784109993e-40	UP	-		molecular function:protein dimerization activity(GO:0046983)
LOC116198979	1.39991280351781	2.7406889283862e-06	0.000153574602789693	UP	pyrophosphate-energized vacuolar membrane proton pump		biological process:cation transmembrane transport(GO:0098655); biological process:inorganic ion transmembrane transport(GO:0098660); biological process:inorganic cation transmembrane transport(GO:0098662); biological process:cation transport(GO:0006812); biological process:ion transmembrane transport(GO:0034220); biological process:monovalent inorganic cation transport(GO:0015672); biological pro…	LOC116194242	1.4343565185675	1.09837037634281e-12	8.30902346860411e-11	UP	uncharacterized LOC116194242			LOC116213103	1.18043720925683	1.25099210541683e-41	1.01596529071831e-39	UP	berberine bridge enzyme-like 8		molecular function:coenzyme binding(GO:0050662); molecular function:flavin adenine dinucleotide binding(GO:0050660)
LOC116198154	1.76778812011321	2.74570904947422e-06	0.000153574602789693	UP	glutathione S-transferase L3-like	egr00480:Glutathione metabolism		LOC116199375	-1.09059207799366	1.13005344420165e-12	8.51582197393962e-11	DOWN	oxysterol-binding protein-related protein 1D, transcript variant X1			LOC116201215	1.65247413384389	1.33000775824886e-41	1.07555924009235e-39	UP	pathogen-associated molecular patterns-induced protein A70
LOC116194404	1.4544547025831	2.78695708247465e-06	0.000155300063692822	UP	monooxygenase 1-like		molecular function:coenzyme binding(GO:0050662); molecular function:flavin adenine dinucleotide binding(GO:0050660); molecular function:FAD binding(GO:0071949)	LOC116206202	1.2934770828611	1.19992435538083e-12	8.97870700760335e-11	UP	ethylene-responsive transcription factor CRF2-like		molecular function:DNA binding transcription factor activity(GO:0003700); molecular function:transcription regulator activity(GO:0140110)	LOC116196292	1.23543012083083	1.37166998299034e-41	1.10457053271606e-39	UP	putative methyltransferase DDB_G0268948		molecular function:methyltransferase activity(GO:0008168); molecular function:transferase activity, transferring one-carbon groups(GO:0016741)
LOC116212781	-1.94999730174742	2.83595605345735e-06	0.000156859880379008	DOWN	auxin-induced in root cultures protein 12			LOC116204653	1.32275793309279	1.20064371765022e-12	8.97870700760335e-11	UP	NADPH-dependent aldehyde reductase-like protein, chloroplastic	egr00780:Biotin metabolism; egr01212:Fatty acid metabolism; egr00061:Fatty acid biosynthesis; egr01240:Biosynthesis of cofactors		LOC116208641	1.87310990265923	1.44378835534193e-41	1.15776053620591e-39	UP	pathogenesis-related protein STH-21-like		biological process:defense response(GO:0006952); biological process:response to stress(GO:0006950)
LOC116212506	-1.26769270256845	2.89741205511764e-06	0.00015966771819604	DOWN	glucose-6-phosphate 1-dehydrogenase 2, chloroplastic	egr00480:Glutathione metabolism; egr01200:Carbon metabolism; egr00030:Pentose phosphate pathway	biological process:hexose metabolic process(GO:0019318); biological process:glucose metabolic process(GO:0006006); biological process:monosaccharide metabolic process(GO:0005996); biological process:small molecule metabolic process(GO:0044281); biological process:carbohydrate metabolic process(GO:0005975); molecular function:NADP binding(GO:0050661); molecular function:coenzyme binding(GO:0050662…	LOC116206009	1.89767691498053	1.26850786180712e-12	9.45014240927259e-11	UP	uncharacterized LOC116206009			LOC116187545	1.14062907677028	1.53966152664651e-41	1.22947448686396e-39	UP	EIN3-binding F-box protein 1	egr04016:MAPK signaling pathway - plant; egr04075:Plant hormone signal transduction
LOC116195700	-2.02597563638881	2.94459293018993e-06	0.000161317835059579	DOWN	multiprotein-bridging factor 1c		molecular function:sequence-specific DNA binding(GO:0043565)	LOC116211327	1.01384552349258	1.32474105825967e-12	9.80389132841148e-11	UP	heavy metal-associated isoprenylated plant protein 39-like		biological process:metal ion transport(GO:0030001); biological process:cation transport(GO:0006812); biological process:ion transport(GO:0006811)	LOC116204726	2.85709500976882	1.73434674601441e-41	1.37916698532021e-39	UP	protein MKS1-like	egr04016:MAPK signaling pathway - plant
LOC116212900	-7.4810604806226	2.94896002218194e-06	0.000161317835059579	DOWN	protein MIZU-KUSSEI 1-like			LOC116203341	2.47150347281636	1.32701475710437e-12	9.80389132841148e-11	UP	major strawberry allergen Fra a 1.06-like		biological process:defense response(GO:0006952); biological process:response to stress(GO:0006950)	LOC116212905	1.14086366892805	1.99517493976485e-41	1.57999642014159e-39	UP	cytochrome P450 81Q32-like		molecular function:heme binding(GO:0020037); molecular function:tetrapyrrole binding(GO:0046906); molecular function:oxidoreductase activity, acting on paired donors, with incorporation or reduction of molecular oxygen(GO:0016705); molecular function:iron ion binding(GO:0005506)
LOC116208399	1.84676662650848	3.04502270166772e-06	0.000165049807416634	UP	protein DETOXIFICATION 40-like		biological process:response to chemical(GO:0042221); biological process:drug transmembrane transport(GO:0006855); biological process:drug transport(GO:0015893); biological process:response to drug(GO:0042493); molecular function:transmembrane transporter activity(GO:0022857); molecular function:drug transmembrane transporter activity(GO:0015238); molecular function:active transmembrane transporte…	LOC116207142	3.79446009210043	1.331003467237e-12	9.80389132841148e-11	UP	cysteine-rich and transmembrane domain-containing protein WIH1-like, transcript variant X1			LOC116203054	2.43987983322013	2.71171952495878e-41	2.13856062536522e-39	UP	BON1-associated protein 2-like
LOC116207121	-1.96470771621233	3.05033794341711e-06	0.000165049807416634	DOWN	uncharacterized LOC116207121			LOC116210451	2.10664999811514	1.48397227863233e-12	1.08896887098289e-10	UP	E3 ubiquitin-protein ligase PUB24-like		biological process:protein ubiquitination(GO:0016567); biological process:protein modification by small protein conjugation(GO:0032446); biological process:protein modification by small protein conjugation or removal(GO:0070647); molecular function:ubiquitin-protein transferase activity(GO:0004842); molecular function:ubiquitin-like protein transferase activity(GO:0019787)	LOC116210573	1.85369964691495	4.37706711258116e-41	3.42361991162342e-39	UP	8-hydroxygeraniol dehydrogenase-like
LOC116207246	2.82146647651757	3.08211859294186e-06	0.000165409643063365	UP	uncharacterized LOC116207246			LOC116212947	4.05308111680862	1.52262322561746e-12	1.11316256938519e-10	UP	nudix hydrolase 2-like			LOC116212890	1.17642045175202	5.352268706459e-41	4.16930809235796e-39	UP	patatin-like protein 2		biological process:lipid metabolic process(GO:0006629)
LOC116211896	1.32598266856772	3.08329489055243e-06	0.000165409643063365	UP	60S ribosomal protein L23a	egr03010:Ribosome	biological process:translation(GO:0006412); biological process:peptide biosynthetic process(GO:0043043); biological process:peptide metabolic process(GO:0006518); biological process:amide biosynthetic process(GO:0043604); biological process:cellular amide metabolic process(GO:0043603); cellular component:non-membrane-bounded organelle(GO:0043228); cellular component:intracellular non-membrane-bou…	LOC116197905	1.52056163620369	1.70894465105935e-12	1.23554806450944e-10	UP	putative serine/threonine-protein kinase-like protein CCR3			LOC116211643	1.28789350205536	5.60669138163979e-41	4.34974410644697e-39	UP	respiratory burst oxidase homolog protein D, transcript variant X1	egr04016:MAPK signaling pathway - plant; egr04626:Plant-pathogen interaction	molecular function:peroxidase activity(GO:0004601); molecular function:oxidoreductase activity, acting on peroxide as acceptor(GO:0016684); molecular function:antioxidant activity(GO:0016209); molecular function:oxidoreductase activity, acting on NAD(P)H(GO:0016651)
LOC116203176	2.59127822168397	3.09021631275471e-06	0.000165409643063365	UP	leucine-rich repeat extensin-like protein 3			LOC116215897	2.21854613854354	2.31352754471933e-12	1.66650533763551e-10	UP	probable aspartic proteinase GIP2			LOC116207751	1.10162404014195	1.64822890476829e-40	1.27354043107299e-38	UP	6-phosphogluconate dehydrogenase, decarboxylating 2	egr00480:Glutathione metabolism; egr00030:Pentose phosphate pathway; egr01200:Carbon metabolism	biological process:pyridine nucleotide metabolic process(GO:0019362); biological process:nicotinamide nucleotide metabolic process(GO:0046496); biological process:oxidoreduction coenzyme metabolic process(GO:0006733); biological process:pyridine-containing compound metabolic process(GO:0072524); biological process:carbohydrate derivative metabolic process(GO:1901135); biological process:coenzyme …
LOC116211519	-1.19486162613718	3.18099134119969e-06	0.000169660445319558	DOWN	-			LOC116207270	1.66382761381293	2.3392127129111e-12	1.67883497011235e-10	UP	uncharacterized LOC116207270			LOC116191391	1.28348320090706	5.28296700121794e-40	4.06554133944534e-38	UP	probable tetraacyldisaccharide 4'-kinase, mitochondrial, transcript variant X2		biological process:lipid metabolic process(GO:0006629); biological process:carbohydrate biosynthetic process(GO:0016051); biological process:carbohydrate metabolic process(GO:0005975); biological process:oligosaccharide metabolic process(GO:0009311); biological process:oligosaccharide biosynthetic process(GO:0009312); biological process:carbohydrate derivative metabolic process(GO:1901135); biolo…
LOC116192016	-1.13913061572104	3.20041633650571e-06	0.000170089030496001	DOWN	AAA-ATPase At2g46620			LOC116203554	-1.72378120086114	2.36831528765487e-12	1.69351830040225e-10	DOWN	gamma-glutamyl peptidase 5-like			LOC116194514	1.38398677866876	6.65061305366974e-40	5.09746787667819e-38	UP	mitogen-activated protein kinase kinase kinase 18-like	egr04016:MAPK signaling pathway - plant
LOC116192456	-1.62414816515931	3.22444879754667e-06	0.000170758575682844	DOWN	uncharacterized LOC116192456			LOC116199852	2.36490550589426	2.40156310457535e-12	1.71104821483436e-10	UP	IAA-amino acid hydrolase ILR1-like 1			LOC116212830	1.12851393702608	7.14936837614072e-40	5.45782781834583e-38	UP	berberine bridge enzyme-like 18		molecular function:coenzyme binding(GO:0050662); molecular function:flavin adenine dinucleotide binding(GO:0050660)
LOC116197268	-1.13685285562782	3.306675100221e-06	0.00017449429663145	DOWN	uncharacterized LOC116197268	egr00620:Pyruvate metabolism		LOC116192655	1.16154830878147	2.51464572176984e-12	1.78512513139987e-10	UP	UDP-glucuronic acid decarboxylase 2-like	egr00520:Amino sugar and nucleotide sugar metabolism; egr01250:Biosynthesis of nucleotide sugars		LOC116213827	1.4550994672632	9.9662866981035e-40	7.57795145949423e-38	UP	WD repeat-containing protein ATCSA-1-like	egr04120:Ubiquitin mediated proteolysis; egr03420:Nucleotide excision repair
LOC116187198	-1.25027354500645	3.5733626810904e-06	0.000186589504473441	DOWN	F-box protein CPR1-like			LOC116215619	1.13169178231236	2.62961628027997e-12	1.8547602774812e-10	UP	catalase isozyme 3-like	egr04016:MAPK signaling pathway - plant; egr00380:Tryptophan metabolism; egr00630:Glyoxylate and dicarboxylate metabolism; egr01200:Carbon metabolism; egr04146:Peroxisome	molecular function:heme binding(GO:0020037); molecular function:tetrapyrrole binding(GO:0046906); molecular function:peroxidase activity(GO:0004601); molecular function:oxidoreductase activity, acting on peroxide as acceptor(GO:0016684); molecular function:antioxidant activity(GO:0016209)	LOC116214623	1.4558792891713	1.17822359814435e-39	8.92317355975594e-38	UP	uncharacterized protein At1g76070
LOC116214179	-1.33226309445681	3.61702612566773e-06	0.000188211387319589	DOWN	siroheme synthase	egr01240:Biosynthesis of cofactors; egr00860:Porphyrin metabolism	molecular function:methyltransferase activity(GO:0008168); molecular function:transferase activity, transferring one-carbon groups(GO:0016741)	LOC116192120	1.73692658102117	2.63167129658435e-12	1.8547602774812e-10	UP	uncharacterized LOC116192120		molecular function:electron transfer activity(GO:0009055)	LOC116198735	2.04048212761984	1.2128479173849e-39	9.14909189853394e-38	UP	uncharacterized LOC116198735
LOC116210833	-1.06419357700999	3.64190515632334e-06	0.000188847956960183	DOWN	arogenate dehydratase/prephenate dehydratase 2, chloroplastic-like	egr00400:Phenylalanine, tyrosine and tryptophan biosynthesis; egr01230:Biosynthesis of amino acids	biological process:alpha-amino acid biosynthetic process(GO:1901607); biological process:small molecule metabolic process(GO:0044281); biological process:aromatic amino acid family biosynthetic process, prephenate pathway(GO:0009095); biological process:cellular amino acid biosynthetic process(GO:0008652); biological process:alpha-amino acid metabolic process(GO:1901605); biological process:aroma…	LOC116193278	3.3986680488458	2.80275101104655e-12	1.96825450033817e-10	UP	transcription factor bHLH94-like		molecular function:protein dimerization activity(GO:0046983)	LOC116203559	1.10426825336891	1.36811466593982e-39	1.02797119682919e-37	UP	G-type lectin S-receptor-like serine/threonine-protein kinase At2g19130		biological process:multi-organism process(GO:0051704); biological process:reproduction(GO:0000003); biological process:reproductive process(GO:0022414); biological process:cell recognition(GO:0008037); biological process:pollination(GO:0009856); biological process:pollen-pistil interaction(GO:0009875); biological process:multi-multicellular organism process(GO:0044706); biological process:recogni…
LOC116207245	-4.8249195671881	3.83029266402073e-06	0.000197246864291329	DOWN	proteinase inhibitor-like			LOC116214495	-1.36991735809477	2.84380244951105e-12	1.98995076404536e-10	DOWN	uncharacterized LOC116214495			LOC116196150	1.30740453648441	1.67095714340321e-39	1.25059674830786e-37	UP	probable glutathione S-transferase, transcript variant X1	egr00480:Glutathione metabolism
LOC116210458	1.48840040605835	4.00501072529694e-06	0.000204831610176659	UP	glutathione S-transferase U17-like	egr00480:Glutathione metabolism		LOC116194118	3.40398664987473	2.87853396262061e-12	2.00708597614326e-10	UP	uncharacterized LOC116194118			LOC116198154	1.43859681482469	1.97390151111712e-39	1.47155899764337e-37	UP	glutathione S-transferase L3-like	egr00480:Glutathione metabolism
LOC116197048	-1.38069832683717	4.29001507192692e-06	0.000217915255388288	DOWN	bark storage protein A-like		biological process:small molecule metabolic process(GO:0044281); biological process:nucleobase-containing small molecule metabolic process(GO:0055086); biological process:nucleoside metabolic process(GO:0009116); biological process:glycosyl compound metabolic process(GO:1901657); biological process:carbohydrate derivative metabolic process(GO:1901135)	LOC116209887	1.33607309068752	2.89352265042861e-12	2.01038259893077e-10	UP	heavy metal-associated isoprenylated plant protein 27-like		biological process:metal ion transport(GO:0030001); biological process:cation transport(GO:0006812); biological process:ion transport(GO:0006811)	LOC116195060	1.65131838294425	1.98486636220934e-39	1.47397566236441e-37	UP	probable xyloglucan endotransglucosylase/hydrolase protein 23	egr04075:Plant hormone signal transduction	biological process:cellular carbohydrate metabolic process(GO:0044262); biological process:cellular glucan metabolic process(GO:0006073); biological process:glucan metabolic process(GO:0044042); biological process:cellular polysaccharide metabolic process(GO:0044264); biological process:polysaccharide metabolic process(GO:0005976); biological process:carbohydrate metabolic process(GO:0005975); ce…
LOC116215887	-2.79733664096937	4.32448775673791e-06	0.000218921695454657	DOWN	receptor-like protein kinase THESEUS 1			LOC116201344	1.19396181289971	3.35941667886753e-12	2.32583219042585e-10	UP	blue copper protein-like		molecular function:electron transfer activity(GO:0009055)	LOC116212640	1.33402880623468	2.21037262974563e-39	1.63507603250757e-37	UP	diacylglycerol kinase 5-like, transcript variant X2	egr04070:Phosphatidylinositol signaling system; egr00561:Glycerolipid metabolism; egr00564:Glycerophospholipid metabolism	biological process:G-protein coupled receptor signaling pathway(GO:0007186); biological process:cell communication(GO:0007154); biological process:signal transduction(GO:0007165); biological process:signaling(GO:0023052); biological process:cellular response to stimulus(GO:0051716)
LOC116205139	-1.15885855311686	4.55823637307344e-06	0.00022997534457932	DOWN	plastid-lipid-associated protein, chloroplastic-like			LOC116211338	2.14538082847668	3.98609804032241e-12	2.74033750540481e-10	UP	ethylene-responsive transcription factor ERF118		molecular function:DNA binding transcription factor activity(GO:0003700); molecular function:transcription regulator activity(GO:0140110)	LOC116195920	1.2112129672715	2.41810489957689e-39	1.7818352126805e-37	UP	uncharacterized LOC116195920, transcript variant X2
LOC116210845	1.91334257357811	4.60624694033625e-06	0.000231615123929231	UP	SNF1-related protein kinase regulatory subunit beta-1			LOC116202208	1.16033433657675	4.62586781134471e-12	3.15800097657411e-10	UP	abscisic acid receptor PYR1-like	egr04016:MAPK signaling pathway - plant; egr04075:Plant hormone signal transduction		LOC116188087	1.01363668267217	3.37484483473855e-39	2.47726591042251e-37	UP	NADPH--cytochrome P450 reductase 2		molecular function:coenzyme binding(GO:0050662); molecular function:FMN binding(GO:0010181)
LOC116193544	2.37148656065071	4.80037186383353e-06	0.000240566286625805	UP	probable LRR receptor-like serine/threonine-protein kinase At4g29180, transcript variant X1			LOC116208007	1.74161935766008	4.7670902037517e-12	3.24311105423983e-10	UP	glucan endo-1,3-beta-glucosidase, basic isoform-like		biological process:carbohydrate metabolic process(GO:0005975); molecular function:hydrolase activity, acting on glycosyl bonds(GO:0016798); molecular function:hydrolase activity, hydrolyzing O-glycosyl compounds(GO:0004553)	LOC116210687	1.07768041528213	3.71637197487175e-39	2.71750801304319e-37	UP	mitogen-activated protein kinase 3	egr04016:MAPK signaling pathway - plant; egr04626:Plant-pathogen interaction
LOC116188469	1.43719082686105	4.93784875893259e-06	0.000246628205237121	UP	uncharacterized LOC116188469			LOC116203453	1.4642751050456	4.85003733706268e-12	3.28812392889513e-10	UP	uncharacterized LOC116203453		molecular function:lipid binding(GO:0008289)	LOC116212406	1.52401676287175	1.09558869728398e-38	7.9806527815514e-37	UP	uncharacterized LOC116212406
LOC116190057	-5.58164841165626	5.04281533721619e-06	0.000250197356298959	DOWN	NADH-ubiquinone oxidoreductase chain 1	egr00195:Photosynthesis		LOC116196145	1.77644757945639	5.10666277962257e-12	3.450167029005e-10	UP	expansin-A8-like			LOC116194774	1.50524268745393	1.48741985144058e-38	1.07936912033245e-36	UP	probable WRKY transcription factor 75		molecular function:DNA binding transcription factor activity(GO:0003700); molecular function:transcription regulator activity(GO:0140110); molecular function:sequence-specific DNA binding(GO:0043565)
LOC116208025	-1.41142365132235	5.24408076226821e-06	0.000258465683510605	DOWN	beta-amylase 1, chloroplastic	egr00500:Starch and sucrose metabolism	biological process:polysaccharide metabolic process(GO:0005976); biological process:carbohydrate catabolic process(GO:0016052); biological process:carbohydrate metabolic process(GO:0005975); biological process:organic substance catabolic process(GO:1901575); biological process:macromolecule catabolic process(GO:0009057); biological process:catabolic process(GO:0009056); molecular function:amylase…	LOC116187489	2.49457077557971	5.31648835046561e-12	3.57958612545267e-10	UP	E3 ubiquitin-protein ligase WAV3-like, transcript variant X1			LOC116199911	1.05168969792214	1.57840711741221e-38	1.13675093720045e-36	UP	uncharacterized LOC116199911		molecular function:zinc ion binding(GO:0008270)
LOC116194975	-3.3708108916698	6.25181288099643e-06	0.000306113355950166	DOWN	peroxidase P7-like	egr00940:Phenylpropanoid biosynthesis	biological process:response to stress(GO:0006950); biological process:response to oxidative stress(GO:0006979); molecular function:heme binding(GO:0020037); molecular function:tetrapyrrole binding(GO:0046906); molecular function:peroxidase activity(GO:0004601); molecular function:oxidoreductase activity, acting on peroxide as acceptor(GO:0016684); molecular function:antioxidant activity(GO:001620…	LOC116207959	2.82926336908174	5.64375762280063e-12	3.7869227090251e-10	UP	short-chain dehydrogenase TIC 32, chloroplastic-like	egr01240:Biosynthesis of cofactors		LOC116194330	1.16814990644341	2.22627029414742e-38	1.59730708886479e-36	UP	glucan endo-1,3-beta-glucosidase, basic isoform-like		biological process:carbohydrate metabolic process(GO:0005975); molecular function:hydrolase activity, acting on glycosyl bonds(GO:0016798); molecular function:hydrolase activity, hydrolyzing O-glycosyl compounds(GO:0004553)
LOC116208584	1.54351019392597	6.34473157203228e-06	0.000309647782015458	UP	LEAF RUST 10 DISEASE-RESISTANCE LOCUS RECEPTOR-LIKE PROTEIN KINASE-like 2.5		molecular function:pattern binding(GO:0001871); molecular function:polysaccharide binding(GO:0030247); molecular function:carbohydrate binding(GO:0030246)	LOC116197829	-1.31586292565367	5.70370283779781e-12	3.81408360754172e-10	DOWN	17.8 kDa class I heat shock protein-like	egr04141:Protein processing in endoplasmic reticulum		LOC116189645	1.43732174073616	3.77763543515168e-38	2.7002311715307e-36	UP	putative wall-associated receptor kinase-like 16, transcript variant X1		molecular function:calcium ion binding(GO:0005509); molecular function:carbohydrate binding(GO:0030246); molecular function:pattern binding(GO:0001871); molecular function:polysaccharide binding(GO:0030247)
LOC116192290	-1.94562835045493	6.46094784430076e-06	0.000314292492204519	DOWN	probable calcium-binding protein CML31	egr04626:Plant-pathogen interaction	molecular function:calcium ion binding(GO:0005509)	LOC116193083	1.04919566645931	5.96559586982802e-12	3.97564353324967e-10	UP	VQ motif-containing protein 22-like			LOC116198759	1.01407575866779	4.05887852817269e-38	2.89043644440954e-36	UP	umecyanin-like		molecular function:electron transfer activity(GO:0009055)
LOC116202756	-3.13825234919994	6.54214754123966e-06	0.000316605694395615	DOWN	late embryogenesis abundant protein M17-like, transcript variant X3			LOC116213532	-1.58147734260966	6.00162261095645e-12	3.98609463784643e-10	DOWN	zinc finger protein AEBP2			LOC116193544	1.31430331889533	6.89883879273085e-38	4.89458506911778e-36	UP	probable LRR receptor-like serine/threonine-protein kinase At4g29180, transcript variant X1
LOC116203919	-2.01791806689733	6.55090127013828e-06	0.000316605694395615	DOWN	small heat shock protein, chloroplastic	egr04141:Protein processing in endoplasmic reticulum		LOC116208897	1.43224146031549	6.44433601190885e-12	4.26567146896386e-10	UP	PAN domain-containing protein At5g03700		biological process:multi-organism process(GO:0051704); biological process:reproduction(GO:0000003); biological process:reproductive process(GO:0022414); biological process:cell recognition(GO:0008037); biological process:pollination(GO:0009856); biological process:pollen-pistil interaction(GO:0009875); biological process:multi-multicellular organism process(GO:0044706); biological process:recogni…	LOC116202346	1.22712687456424	7.76678577162061e-38	5.48996690560664e-36	UP	endoglucanase 12	egr00500:Starch and sucrose metabolism	biological process:carbohydrate metabolic process(GO:0005975); molecular function:hydrolase activity, acting on glycosyl bonds(GO:0016798); molecular function:hydrolase activity, hydrolyzing O-glycosyl compounds(GO:0004553)
LOC116207364	-1.91588857210273	6.87906224495825e-06	0.000331393276020021	DOWN	uncharacterized LOC116207364		cellular component:cell periphery(GO:0071944); cellular component:plasma membrane(GO:0005886); molecular function:transmembrane transporter activity(GO:0022857)	LOC116202230	2.31551539385024	6.8643098843285e-12	4.50262730665164e-10	UP	putative laccase-9, transcript variant X1		molecular function:copper ion binding(GO:0005507)	LOC116195219	1.22583479737341	7.86588399852909e-38	5.53949801151025e-36	UP	protein ENHANCED DISEASE RESISTANCE 4-like, transcript variant X1
LOC116187191	1.46627522460662	7.28445469747808e-06	0.000346066435962065	UP	germin-like protein subfamily 1 member 13		molecular function:nutrient reservoir activity(GO:0045735)	LOC116200018	1.14397575275543	6.87125792216016e-12	4.50262730665164e-10	UP	D-3-phosphoglycerate dehydrogenase 2, chloroplastic-like	egr00270:Cysteine and methionine metabolism; egr00260:Glycine, serine and threonine metabolism; egr01200:Carbon metabolism; egr01230:Biosynthesis of amino acids	molecular function:coenzyme binding(GO:0050662); molecular function:NAD binding(GO:0051287); molecular function:oxidoreductase activity, acting on the CH-OH group of donors, NAD or NADP as acceptor(GO:0016616); molecular function:oxidoreductase activity, acting on CH-OH group of donors(GO:0016614)	LOC116215527	1.36971996664464	9.19983362437084e-38	6.43145878099331e-36	UP	serine/threonine-protein kinase OXI1	egr04016:MAPK signaling pathway - plant
LOC116197409	1.24904418269515	7.29601161883875e-06	0.000346066435962065	UP	MACPF domain-containing protein At1g14780			LOC116213889	1.02333105363183	6.95010624153191e-12	4.53911438634449e-10	UP	putative receptor protein kinase ZmPK1		biological process:multi-organism process(GO:0051704); biological process:reproduction(GO:0000003); biological process:reproductive process(GO:0022414); biological process:cell recognition(GO:0008037); biological process:pollination(GO:0009856); biological process:pollen-pistil interaction(GO:0009875); biological process:multi-multicellular organism process(GO:0044706); biological process:recogni…	LOC116212360	-1.02766900181947	1.1862904353188e-37	8.26290253943773e-36	DOWN	tropinone reductase homolog At5g06060-like, transcript variant X2	egr00960:Tropane, piperidine and pyridine alkaloid biosynthesis
LOC116192308	5.67438390729504	7.31471537082089e-06	0.000346066435962065	UP	pathogenesis-related protein STH-21-like		biological process:defense response(GO:0006952); biological process:response to stress(GO:0006950)	LOC116210135	-1.23485742656885	6.97523524840059e-12	4.54039150238913e-10	DOWN	uncharacterized LOC116210135, transcript variant X1			LOC116194983	1.78917465911299	1.83893268332244e-37	1.27159529931916e-35	UP	-	egr04016:MAPK signaling pathway - plant; egr04626:Plant-pathogen interaction; egr04075:Plant hormone signal transduction
LOC116194489	-1.91485591302824	7.52304742183842e-06	0.000353636604979645	DOWN	zinc finger CCCH domain-containing protein 14-like, transcript variant X1			LOC116196660	1.9263249134046	7.05951290332965e-12	4.58003431506417e-10	UP	flavonoid 3'-monooxygenase CYP75B137-like		molecular function:heme binding(GO:0020037); molecular function:tetrapyrrole binding(GO:0046906); molecular function:oxidoreductase activity, acting on paired donors, with incorporation or reduction of molecular oxygen(GO:0016705); molecular function:iron ion binding(GO:0005506)	LOC116199731	1.13889200317662	3.10802737688025e-37	2.14139720172417e-35	UP	E3 ubiquitin-protein ligase WAV3
LOC116205473	1.75225004712609	7.53022903331505e-06	0.000353636604979645	UP	uncharacterized LOC116205473			LOC116211609	1.50640317726417	7.549758602381e-12	4.88192806258914e-10	UP	jacalin-related lectin 4-like		biological process:cell communication(GO:0007154); biological process:signal transduction(GO:0007165); biological process:signaling(GO:0023052); biological process:cellular response to stimulus(GO:0051716); molecular function:ADP binding(GO:0043531)	LOC116194197	1.46245075680612	4.03168730109765e-37	2.76779683962045e-35	UP	NAC domain-containing protein 87-like
LOC116198790	-1.50009513891911	7.85592271724169e-06	0.000364507570052549	DOWN	inositol 3-kinase, transcript variant X1	egr00562:Inositol phosphate metabolism		LOC116205395	1.85236349949151	7.60927069370748e-12	4.90422502308588e-10	UP	protein SRG1-like			LOC116208671	1.17019981155441	5.2902344177437e-37	3.61878580152826e-35	UP	RING-H2 finger protein ATL2
LOC116209365	-1.79175795714303	7.85642908393997e-06	0.000364507570052549	DOWN	tryptophan synthase beta chain 1-like	egr00400:Phenylalanine, tyrosine and tryptophan biosynthesis; egr00260:Glycine, serine and threonine metabolism; egr01230:Biosynthesis of amino acids		LOC116197731	3.50728629024936	8.6025306443915e-12	5.52620927592009e-10	UP	short-chain dehydrogenase reductase 2a-like			LOC116206713	1.51713892798724	5.49161398794545e-37	3.74312331999782e-35	UP	putative serine/threonine-protein kinase
LOC116203519	1.89541135040342	7.85934361570381e-06	0.000364507570052549	UP	alpha-mannosidase At3g26720-like	egr00511:Other glycan degradation	biological process:hexose metabolic process(GO:0019318); biological process:monosaccharide metabolic process(GO:0005996); biological process:small molecule metabolic process(GO:0044281); biological process:carbohydrate metabolic process(GO:0005975); molecular function:hydrolase activity, hydrolyzing O-glycosyl compounds(GO:0004553); molecular function:hydrolase activity, acting on glycosyl bonds(…	LOC116208399	1.05259025798531	1.00603373234374e-11	6.39974640188665e-10	UP	protein DETOXIFICATION 40-like		biological process:drug transmembrane transport(GO:0006855); biological process:drug transport(GO:0015893); biological process:response to drug(GO:0042493); biological process:response to chemical(GO:0042221); molecular function:drug transmembrane transporter activity(GO:0015238); molecular function:antiporter activity(GO:0015297); molecular function:secondary active transmembrane transporter act…	LOC116211014	1.16633208887422	6.87042664682267e-37	4.66626663895411e-35	UP	protein TRM32-like, transcript variant X1
LOC116196063	1.24848421378846	7.89581204433478e-06	0.000365065192167479	UP	O-acyltransferase WSD1-like		biological process:lipid metabolic process(GO:0006629); biological process:glycerolipid biosynthetic process(GO:0045017); biological process:glycerolipid metabolic process(GO:0046486); biological process:cellular lipid metabolic process(GO:0044255); biological process:lipid biosynthetic process(GO:0008610); molecular function:O-acyltransferase activity(GO:0008374); molecular function:transferase …	LOC116197779	-1.65879795565593	1.0124637281253e-11	6.41980641590908e-10	DOWN	-			LOC116213268	1.47171723144301	7.1168105287176e-37	4.81646556526863e-35	UP	ACT domain-containing protein ACR2-like
LOC116204040	-1.18928983466742	8.01073153198861e-06	0.0003686267855851	DOWN	uncharacterized LOC116204040			LOC116215746	2.6819655932272	1.15662592050703e-11	7.28674329919429e-10	UP	protein SAR DEFICIENT 1-like		molecular function:calmodulin binding(GO:0005516)	LOC116200028	1.37073097719114	8.4240023136038e-37	5.66098887870171e-35	UP	cinnamoyl-CoA reductase 1-like	egr00940:Phenylpropanoid biosynthesis	molecular function:coenzyme binding(GO:0050662)
LOC116212842	-1.3248661461866	8.62600500193621e-06	0.000392746215545474	DOWN	acetate/butyrate--CoA ligase AAE7, peroxisomal	egr00620:Pyruvate metabolism; egr01200:Carbon metabolism; egr00650:Butanoate metabolism; egr00630:Glyoxylate and dicarboxylate metabolism; egr00010:Glycolysis / Gluconeogenesis		LOC116207215	3.00731150602521	1.26300276068311e-11	7.93141445194368e-10	UP	pathogenesis-related protein STH-21-like		biological process:defense response(GO:0006952); biological process:response to stress(GO:0006950)	LOC116189426	1.21976769023043	8.54534447891146e-37	5.72238243438685e-35	UP	hydroquinone glucosyltransferase		molecular function:transferase activity, transferring hexosyl groups(GO:0016758); molecular function:transferase activity, transferring glycosyl groups(GO:0016757)
LOC116194031	-1.0330735354171	9.05998207264664e-06	0.000409026645457075	DOWN	uncharacterized LOC116194031		biological process:cell communication(GO:0007154); biological process:signal transduction(GO:0007165); biological process:signaling(GO:0023052); biological process:cellular response to stimulus(GO:0051716); cellular component:catalytic complex(GO:1902494); molecular function:transmembrane transporter activity(GO:0022857); molecular function:molecular function regulator(GO:0098772); molecular func…	LOC116193968	2.3870369390053	1.28128800160984e-11	8.0205354043264e-10	UP	uncharacterized LOC116193968			LOC116214160	1.87041258402022	8.71039623123331e-37	5.81251440814992e-35	UP	phospholipase A1-Igamma1, chloroplastic		biological process:lipid metabolic process(GO:0006629)
LOC116192836	-1.67146872135896	9.17026686144638e-06	0.000411257553480001	DOWN	universal stress protein PHOS32			LOC116203176	3.04650258214178	1.31234669403427e-11	8.18879260388966e-10	UP	leucine-rich repeat extensin-like protein 3			LOC116206444	1.22019489180802	1.0281822800034e-36	6.83723303618987e-35	UP	laccase-15-like		molecular function:copper ion binding(GO:0005507)
LOC116196554	-1.32741007066945	9.48373038879848e-06	0.000422776207839751	DOWN	amino acid permease 6-like			LOC116201445	1.47299494803327	1.34392793553663e-11	8.35923175903782e-10	UP	septum-promoting GTP-binding protein 1		molecular function:nucleoside-triphosphatase activity(GO:0017111); molecular function:hydrolase activity, acting on acid anhydrides, in phosphorus-containing anhydrides(GO:0016818); molecular function:hydrolase activity, acting on acid anhydrides(GO:0016817); molecular function:pyrophosphatase activity(GO:0016462); molecular function:GTPase activity(GO:0003924); molecular function:guanyl nucleoti…	LOC116214825	1.3843658583282	1.03596619483972e-36	6.86507459323473e-35	UP	cold and drought-regulated protein CORA-like
LOC116210457	1.24530866420847	9.78036622764607e-06	0.000434702348939483	UP	glutathione S-transferase U17-like	egr00480:Glutathione metabolism		LOC116196853	2.60891147903726	1.51643071383137e-11	9.40235030889181e-10	UP	calcium uptake protein, mitochondrial-like		molecular function:calcium ion binding(GO:0005509)	LOC116198032	1.06920801442542	3.24706020519088e-36	2.13690151779544e-34	UP	phospholipid-transporting ATPase 1, transcript variant X1
LOC116195642	-1.04156107863759	1.02230238490981e-05	0.000451688278587076	DOWN	coiled-coil domain-containing protein 124			LOC116205924	-1.39370524046868	1.66285324125074e-11	1.02776919734466e-09	DOWN	terpene synthase 10-like	egr00902:Monoterpenoid biosynthesis	molecular function:terpene synthase activity(GO:0010333); molecular function:carbon-oxygen lyase activity, acting on phosphates(GO:0016838); molecular function:carbon-oxygen lyase activity(GO:0016835); molecular function:magnesium ion binding(GO:0000287); molecular function:lyase activity(GO:0016829)	LOC116204723	1.09311414819448	3.34044694379944e-36	2.19080515197293e-34	UP	U-box domain-containing protein 29-like		biological process:protein ubiquitination(GO:0016567); biological process:protein modification by small protein conjugation(GO:0032446); biological process:protein modification by small protein conjugation or removal(GO:0070647); molecular function:ubiquitin-protein transferase activity(GO:0004842); molecular function:ubiquitin-like protein transferase activity(GO:0019787)
LOC116192922	-1.04760597281649	1.04632662240135e-05	0.000460939285514506	DOWN	probable WRKY transcription factor 48		molecular function:DNA binding transcription factor activity(GO:0003700); molecular function:transcription regulator activity(GO:0140110); molecular function:sequence-specific DNA binding(GO:0043565)	LOC116204993	-2.65762520483957	1.72864459881292e-11	1.06507338441955e-09	DOWN	B3 domain-containing protein Os04g0386900-like			LOC116196909	1.08666451081363	3.77319521392742e-36	2.46614488554126e-34	UP	protein ZINC INDUCED FACILITATOR-LIKE 1-like, transcript variant X3
LOC116199809	1.48299538977953	1.0656364803833e-05	0.000468065152883654	UP	potassium transporter 6-like		biological process:metal ion transport(GO:0030001); biological process:cation transmembrane transport(GO:0098655); biological process:inorganic ion transmembrane transport(GO:0098660); biological process:inorganic cation transmembrane transport(GO:0098662); biological process:cation transport(GO:0006812); biological process:ion transmembrane transport(GO:0034220); biological process:cellular pota…	LOC116208772	-2.42939271862328	1.79067650016931e-11	1.09983462908518e-09	DOWN	protein ABSCISIC ACID-INSENSITIVE 5	egr04075:Plant hormone signal transduction	molecular function:DNA binding transcription factor activity(GO:0003700); molecular function:transcription regulator activity(GO:0140110)	LOC116203217	1.9250527426274	4.36167067510091e-36	2.84104043803075e-34	UP	probable F-box protein At4g22030
LOC116196106	5.60991525947957	1.07203295599553e-05	0.00046812105745138	UP	uncharacterized LOC116196106			LOC116194048	1.01139105456886	1.82450574430111e-11	1.11363056224585e-09	UP	probable inactive receptor kinase At4g23740			LOC116194425	1.46772251504322	4.3865384172501e-36	2.84751992153803e-34	UP	-
LOC116215550	-1.4006952322114	1.07674801799932e-05	0.000468809180781396	DOWN	serine carboxypeptidase-like 20		biological process:proteolysis(GO:0006508); molecular function:serine-type carboxypeptidase activity(GO:0004185); molecular function:carboxypeptidase activity(GO:0004180); molecular function:serine-type exopeptidase activity(GO:0070008); molecular function:exopeptidase activity(GO:0008238); molecular function:serine-type peptidase activity(GO:0008236); molecular function:serine hydrolase activity…	LOC116203168	-2.27530905165165	2.06376636549192e-11	1.25186917644221e-09	DOWN	heparan-alpha-glucosaminide N-acetyltransferase-like, transcript variant X1	egr00531:Glycosaminoglycan degradation		LOC116208050	1.37997523169242	5.21909732380097e-36	3.3764905906692e-34	UP	delta(12)-fatty-acid desaturase FAD2, transcript variant X2	egr01040:Biosynthesis of unsaturated fatty acids; egr01212:Fatty acid metabolism	biological process:lipid metabolic process(GO:0006629); molecular function:oxidoreductase activity, acting on paired donors, with incorporation or reduction of molecular oxygen(GO:0016705)
LOC116210407	2.16709013928643	1.08820908753683e-05	0.000472255246711955	UP	monooxygenase 2-like, transcript variant X1		molecular function:coenzyme binding(GO:0050662); molecular function:flavin adenine dinucleotide binding(GO:0050660); molecular function:FAD binding(GO:0071949)	LOC116209597	1.28275701048181	2.11217053288413e-11	1.27727645835799e-09	UP	auxin-responsive protein IAA17-like	egr04075:Plant hormone signal transduction		LOC116197467	1.52529115412801	7.22450861375734e-36	4.65809955721483e-34	UP	precursor of CEP16-like
LOC116191540	2.22729537411835	1.09098741205052e-05	0.000472255246711955	UP	(+)-neomenthol dehydrogenase-like	egr00902:Monoterpenoid biosynthesis		LOC116204055	-1.07071307096756	2.35562531936505e-11	1.42011590407137e-09	DOWN	PI-PLC X-box domain-containing protein DDB_G0293730-like		biological process:lipid metabolic process(GO:0006629); molecular function:phosphoric ester hydrolase activity(GO:0042578); molecular function:hydrolase activity, acting on ester bonds(GO:0016788); molecular function:phosphoric diester hydrolase activity(GO:0008081)	LOC116213444	1.39171857696621	9.41671707978891e-36	6.0511126420125e-34	UP	tyrosine-protein phosphatase DSP3-like
LOC116195823	-1.1668976435676	1.14099663749366e-05	0.000491056016839492	DOWN	uncharacterized LOC116195823			LOC116213676	-1.07180282043147	2.67119656815034e-11	1.60542191287637e-09	DOWN	branched-chain-amino-acid aminotransferase 2, chloroplastic-like, transcript variant X3	egr00270:Cysteine and methionine metabolism; egr00280:Valine, leucine and isoleucine degradation; egr00770:Pantothenate and CoA biosynthesis; egr00290:Valine, leucine and isoleucine biosynthesis; egr01210:2-Oxocarboxylic acid metabolism; egr01230:Biosynthesis of amino acids; egr01240:Biosynthesis of cofactors		LOC116201196	1.44522786817076	1.53151416297933e-35	9.808371745121e-34	UP	mitogen-activated protein kinase kinase 5-like	egr04016:MAPK signaling pathway - plant; egr04626:Plant-pathogen interaction; egr04075:Plant hormone signal transduction
LOC116194311	-1.5011122187899	1.17152278925086e-05	0.000502744865938863	DOWN	wound-induced protein 1-like			LOC116215158	2.19026052930365	2.69055892187346e-11	1.61211379071152e-09	UP	patatin-like protein 2		biological process:lipid metabolic process(GO:0006629)	LOC116209361	1.22260682710739	1.5582808598605e-35	9.94641813058114e-34	UP	inhibitor of trypsin and hageman factor-like, transcript variant X1		biological process:response to stress(GO:0006950); molecular function:enzyme inhibitor activity(GO:0004857); molecular function:endopeptidase inhibitor activity(GO:0004866); molecular function:peptidase inhibitor activity(GO:0030414); molecular function:peptidase regulator activity(GO:0061134); molecular function:endopeptidase regulator activity(GO:0061135); molecular function:enzyme regulator ac…
LOC116209681	1.00197452190867	1.17588066908915e-05	0.000503169109231444	UP	60S ribosomal protein L18-2-like	egr03010:Ribosome		LOC116210541	1.77475109731937	2.75372897827619e-11	1.64493328876114e-09	UP	metalloendoproteinase 3-MMP		biological process:proteolysis(GO:0006508); cellular component:extracellular region(GO:0005576); molecular function:metalloendopeptidase activity(GO:0004222); molecular function:metallopeptidase activity(GO:0008237); molecular function:peptidase activity(GO:0008233); molecular function:peptidase activity, acting on L-amino acid peptides(GO:0070011); molecular function:endopeptidase activity(GO:00…	LOC116198640	1.81749189128948	2.15367234252705e-35	1.37009455523762e-33	UP	uncharacterized protein C24B11.05-like, transcript variant X1
LOC116204727	1.23832443915636	1.19252233793796e-05	0.000508832245564726	UP	CTP synthase-like, transcript variant X1	egr01240:Biosynthesis of cofactors; egr00240:Pyrimidine metabolism; egr01232:Nucleotide metabolism	biological process:small molecule metabolic process(GO:0044281); biological process:nucleobase-containing small molecule metabolic process(GO:0055086); biological process:nucleotide metabolic process(GO:0009117); biological process:nucleoside phosphate metabolic process(GO:0006753); biological process:nucleotide biosynthetic process(GO:0009165); biological process:nucleoside phosphate biosyntheti…	LOC116206069	1.48655626137456	2.76606897694832e-11	1.64728235456986e-09	UP	proline-rich receptor-like protein kinase PERK14			LOC116204388	1.11700296204625	2.51988569574914e-35	1.59774147851735e-33	UP	putative cysteine-rich receptor-like protein kinase 23
LOC116192325	-1.41278100215406	1.23874992233676e-05	0.000525553731255034	DOWN	ascorbate transporter, chloroplastic			LOC116197137	3.20231573493547	3.08091436403082e-11	1.8292228828623e-09	UP	protein PLANT CADMIUM RESISTANCE 3-like			LOC116187895	1.02011618991869	3.1673045243362e-35	2.00158963069392e-33	UP	sucrose synthase-like, transcript variant X1	egr00500:Starch and sucrose metabolism	biological process:cellular carbohydrate metabolic process(GO:0044262); biological process:carbohydrate metabolic process(GO:0005975); biological process:oligosaccharide metabolic process(GO:0009311); biological process:disaccharide metabolic process(GO:0005984); molecular function:glucosyltransferase activity(GO:0046527); molecular function:transferase activity, transferring hexosyl groups(GO:00…
LOC116208795	-1.2445643799591	1.25978084478904e-05	0.000532962241815285	DOWN	uncharacterized LOC116208795			LOC116193153	1.21148909483231	3.10411286344406e-11	1.83742849950029e-09	UP	uncharacterized LOC116193153			LOC116187190	1.31296486265185	3.25323559264513e-35	2.0491089533212e-33	UP	germin-like protein subfamily 1 member 14		molecular function:nutrient reservoir activity(GO:0045735)
LOC116201371	-1.69733862323918	1.26926696379491e-05	0.000535327399271583	DOWN	L-ascorbate oxidase homolog, transcript variant X1		molecular function:copper ion binding(GO:0005507)	LOC116209260	1.2151961362258	3.42558632646497e-11	2.02161183416952e-09	UP	uncharacterized LOC116209260			LOC116202988	1.60986355482188	3.46354015200607e-35	2.17439683556039e-33	UP	lignin-forming anionic peroxidase-like	egr00940:Phenylpropanoid biosynthesis	biological process:response to stress(GO:0006950); biological process:response to oxidative stress(GO:0006979); molecular function:heme binding(GO:0020037); molecular function:tetrapyrrole binding(GO:0046906); molecular function:peroxidase activity(GO:0004601); molecular function:oxidoreductase activity, acting on peroxide as acceptor(GO:0016684); molecular function:antioxidant activity(GO:001620…
LOC116211135	-1.21509767400316	1.27254069064826e-05	0.000535327399271583	DOWN	copper transporter 6-like		biological process:metal ion transport(GO:0030001); biological process:cation transmembrane transport(GO:0098655); biological process:inorganic ion transmembrane transport(GO:0098660); biological process:inorganic cation transmembrane transport(GO:0098662); biological process:cation transport(GO:0006812); biological process:ion transmembrane transport(GO:0034220); biological process:ion transport…	LOC116192614	2.1453418605702	3.47569740819335e-11	2.04502520476674e-09	UP	probable WRKY transcription factor 46		molecular function:DNA binding transcription factor activity(GO:0003700); molecular function:transcription regulator activity(GO:0140110); molecular function:sequence-specific DNA binding(GO:0043565)	LOC116207040	1.34547446224644	3.54682997019734e-35	2.21938524528578e-33	UP	major allergen Pru ar 1-like		biological process:defense response(GO:0006952); biological process:response to stress(GO:0006950)
LOC116210328	-1.46271867098007	1.3052411271224e-05	0.000547541320012527	DOWN	protein RALF-like 33			LOC116199546	2.01318261404495	3.54366399207428e-11	2.07877271247639e-09	UP	lipase-like PAD4, transcript variant X3		biological process:lipid metabolic process(GO:0006629)	LOC116187096	1.315594993134	4.37312821629368e-35	2.72748862771127e-33	UP	ethylene-response factor C3	egr04016:MAPK signaling pathway - plant; egr04075:Plant hormone signal transduction	molecular function:DNA binding transcription factor activity(GO:0003700); molecular function:transcription regulator activity(GO:0140110)
LOC116192370	-1.01992228027224	1.45879077005161e-05	0.00060515503777641	DOWN	SAP30-binding protein, transcript variant X1			LOC116213257	1.60567276242605	3.62536887669998e-11	2.12035380302038e-09	UP	uncharacterized LOC116213257			LOC116189094	1.49619075384395	4.6478761686772e-35	2.88940445209135e-33	UP	patatin-like protein 6, transcript variant X2		biological process:lipid metabolic process(GO:0006629)
LOC116207235	2.91189173820487	1.50253464978833e-05	0.00062138416906729	UP	uncharacterized LOC116207235			LOC116200072	1.82016301494957	4.07327507678558e-11	2.36818037327774e-09	UP	plant intracellular Ras-group-related LRR protein 5-like			LOC116212947	1.58753631947497	6.20743119041355e-35	3.84639039834554e-33	UP	nudix hydrolase 2-like
LOC116206083	6.13311649847144	1.50623456008008e-05	0.00062138416906729	UP	beta-glucosidase BoGH3B-like, transcript variant X4	egr00999:Biosynthesis of various plant secondary metabolites; egr00460:Cyanoamino acid metabolism; egr00500:Starch and sucrose metabolism	biological process:carbohydrate metabolic process(GO:0005975); molecular function:hydrolase activity, hydrolyzing O-glycosyl compounds(GO:0004553); molecular function:hydrolase activity, acting on glycosyl bonds(GO:0016798)	LOC116191391	1.29437365177921	4.23340654244187e-11	2.44848439930649e-09	UP	probable tetraacyldisaccharide 4'-kinase, mitochondrial, transcript variant X2		biological process:carbohydrate metabolic process(GO:0005975); biological process:oligosaccharide metabolic process(GO:0009311); biological process:oligosaccharide biosynthetic process(GO:0009312); biological process:carbohydrate biosynthetic process(GO:0016051); biological process:lipid metabolic process(GO:0006629); biological process:carbohydrate derivative metabolic process(GO:1901135); biolo…	LOC116192418	1.7084256666454	7.69221388112329e-35	4.72044700711376e-33	UP	methionine gamma-lyase-like	egr00270:Cysteine and methionine metabolism; egr00450:Selenocompound metabolism	molecular function:coenzyme binding(GO:0050662); molecular function:pyridoxal phosphate binding(GO:0030170); molecular function:vitamin B6 binding(GO:0070279); molecular function:vitamin binding(GO:0019842)
LOC116198513	-1.36603149630308	1.53201956005398e-05	0.000630280443797413	DOWN	histone H2B.3		cellular component:chromatin(GO:0000785); cellular component:nucleosome(GO:0000786); cellular component:protein-DNA complex(GO:0032993); cellular component:DNA packaging complex(GO:0044815); cellular component:chromosomal part(GO:0044427); cellular component:chromosome(GO:0005694); cellular component:non-membrane-bounded organelle(GO:0043228); cellular component:intracellular non-membrane-bounded…	LOC116210499	1.40486277961683	4.23639162642219e-11	2.44848439930649e-09	UP	CYP enzymes assisting alcohol dehydrogenase-like	egr00620:Pyruvate metabolism; egr00010:Glycolysis / Gluconeogenesis; egr00071:Fatty acid degradation; egr01200:Carbon metabolism; egr00350:Tyrosine metabolism		LOC116194384	1.20992456465528	9.77871775589877e-35	5.98162911446564e-33	UP	uncharacterized LOC116194384, transcript variant X2
LOC116206827	1.62385532242546	1.68451457855967e-05	0.000685735157046163	UP	probable WRKY transcription factor 31, transcript variant X1		molecular function:DNA binding transcription factor activity(GO:0003700); molecular function:transcription regulator activity(GO:0140110); molecular function:sequence-specific DNA binding(GO:0043565)	LOC116215748	1.80691046857198	4.74338871076856e-11	2.71746242719557e-09	UP	cytochrome P450 81Q32-like		molecular function:heme binding(GO:0020037); molecular function:tetrapyrrole binding(GO:0046906); molecular function:oxidoreductase activity, acting on paired donors, with incorporation or reduction of molecular oxygen(GO:0016705); molecular function:iron ion binding(GO:0005506)	LOC116207041	1.92284343861629	1.19975764922746e-34	7.31545518706265e-33	UP	pathogenesis-related protein STH-21-like		biological process:defense response(GO:0006952); biological process:response to stress(GO:0006950)
LOC116215158	1.86085992542749	1.72043298632626e-05	0.000698177886353162	UP	patatin-like protein 2		biological process:lipid metabolic process(GO:0006629)	LOC116187765	3.32032716361504	4.78290368290347e-11	2.73211171600955e-09	UP	uncharacterized LOC116187765			LOC116204951	1.27477013669476	1.28610890801099e-34	7.81700270999672e-33	UP	embryo-specific protein ATS3B-like
LOC116200894	2.07397925516615	1.77638803096266e-05	0.000718931676270903	UP	umecyanin-like		molecular function:electron transfer activity(GO:0009055)	LOC116193807	1.46251499947907	5.714467333869e-11	3.23594099631489e-09	UP	receptor-like protein kinase 5			LOC116189661	1.37727610838415	1.37756925343694e-34	8.34632038153781e-33	UP	probable receptor-like protein kinase At1g11050
LOC116200086	-1.15830534075399	1.80249846878429e-05	0.000727527354941205	DOWN	hsp70 nucleotide exchange factor fes1	egr04141:Protein processing in endoplasmic reticulum		LOC116196937	1.14994152170188	6.44071380613447e-11	3.62623291964347e-09	UP	proline-rich receptor-like protein kinase PERK1			LOC116202688	1.49760807253391	1.65180692758737e-34	9.97618202943195e-33	UP	ethylene-responsive transcription factor 5		molecular function:DNA binding transcription factor activity(GO:0003700); molecular function:transcription regulator activity(GO:0140110)
LOC116215971	-1.16137153150823	1.81760977965533e-05	0.000728035628515812	DOWN	uncharacterized LOC116215971, transcript variant X3			LOC116212406	1.70885317103825	7.39202721363979e-11	4.14991373056861e-09	UP	uncharacterized LOC116212406			LOC116190086	1.01244521006441	1.66679524866574e-34	1.00349486816359e-32	UP	MACPF domain-containing protein CAD1
LOC116208197	-1.08474272438803	1.8183828139574e-05	0.000728035628515812	DOWN	cysteine synthase-like, transcript variant X2	egr01200:Carbon metabolism; egr00920:Sulfur metabolism; egr00270:Cysteine and methionine metabolism; egr01230:Biosynthesis of amino acids		LOC116189553	1.94255300421051	8.08327081345095e-11	4.51613324341706e-09	UP	uncharacterized LOC116189553	egr04814:Motor proteins	biological process:microtubule-based process(GO:0007017); cellular component:microtubule cytoskeleton(GO:0015630); cellular component:cytoskeletal part(GO:0044430); cellular component:cytoskeleton(GO:0005856); cellular component:catalytic complex(GO:1902494); cellular component:non-membrane-bounded organelle(GO:0043228); cellular component:intracellular non-membrane-bounded organelle(GO:0043232);…	LOC116193743	1.31192495506215	1.72071404206871e-34	1.03269897776356e-32	UP	ankyrin repeat-containing protein BDA1-like
LOC116192563	1.71709250074956	1.87626992660638e-05	0.000747205735571725	UP	NADP-dependent malic enzyme-like, transcript variant X1	egr00620:Pyruvate metabolism; egr01200:Carbon metabolism; egr00710:Carbon fixation in photosynthetic organisms	molecular function:coenzyme binding(GO:0050662); molecular function:oxidoreductase activity, acting on CH-OH group of donors(GO:0016614); molecular function:oxidoreductase activity, acting on the CH-OH group of donors, NAD or NADP as acceptor(GO:0016616); molecular function:NAD binding(GO:0051287)	LOC116200805	2.26291477639412	8.09045459316790e-11	4.51613324341706e-09	UP	protein TIFY 9-like			LOC116195353	1.17777321354712	1.89423006422203e-34	1.13327212462939e-32	UP	transmembrane protein 53-A, transcript variant X2
LOC116194343	2.35220193161534	2.03042197741308e-05	0.000804305618320607	UP	receptor-like cytosolic serine/threonine-protein kinase RBK1, transcript variant X2			LOC116196675	-1.91385721849853	9.11103240167376e-11	5.05701013728028e-09	DOWN	FT-interacting protein 7			LOC116199417	1.19895445340152	2.18223232815316e-34	1.3014969994626e-32	UP	E3 ubiquitin-protein ligase AIRP2-like
LOC116209361	-1.23564433285155	2.22974886893959e-05	0.000880927767427086	DOWN	inhibitor of trypsin and hageman factor-like, transcript variant X1		biological process:response to stress(GO:0006950); molecular function:molecular function regulator(GO:0098772); molecular function:enzyme regulator activity(GO:0030234); molecular function:enzyme inhibitor activity(GO:0004857)	LOC116215536	1.4229784778696	9.26792405931158e-11	5.12956034164101e-09	UP	cold-responsive protein kinase 1-like			LOC116190115	1.02520033118927	2.41105213581651e-34	1.43348691626349e-32	UP	-
LOC116213382	-1.61433358888876	2.27258857727231e-05	0.000893934977048439	DOWN	thioredoxin H1		biological process:cell redox homeostasis(GO:0045454); biological process:cellular homeostasis(GO:0019725); biological process:homeostatic process(GO:0042592); biological process:regulation of biological quality(GO:0065008)	LOC116211956	1.88904876633068	9.76448168185844e-11	5.37403060653518e-09	UP	tropinone reductase homolog At1g07450-like	egr00960:Tropane, piperidine and pyridine alkaloid biosynthesis		LOC116198794	1.23887781881072	2.67676789731009e-34	1.58652532050196e-32	UP	PI-PLC X domain-containing protein At5g67130-like		biological process:lipid metabolic process(GO:0006629); molecular function:phosphoric ester hydrolase activity(GO:0042578); molecular function:phosphoric diester hydrolase activity(GO:0008081); molecular function:hydrolase activity, acting on ester bonds(GO:0016788)
LOC116208614	1.35040277561737	2.27464370750239e-05	0.000893934977048439	UP	primary amine oxidase-like, transcript variant X1	egr00950:Isoquinoline alkaloid biosynthesis; egr00350:Tyrosine metabolism; egr00960:Tropane, piperidine and pyridine alkaloid biosynthesis; egr00410:beta-Alanine metabolism; egr00260:Glycine, serine and threonine metabolism; egr00360:Phenylalanine metabolism	biological process:amine metabolic process(GO:0009308); molecular function:copper ion binding(GO:0005507)	LOC116194532	-2.86362329799228	1.03161422825152e-10	5.66174161740392e-09	DOWN	synaptotagmin-3-like, transcript variant X1			LOC116213735	1.42314240547492	3.1949461208056e-34	1.88778782401161e-32	UP	4-coumarate--CoA ligase-like 9	egr00940:Phenylpropanoid biosynthesis; egr00130:Ubiquinone and other terpenoid-quinone biosynthesis
LOC116202600	1.81711511176947	2.32902475811528e-05	0.00090577228483577	UP	pectinesterase 2-like	egr00040:Pentose and glucuronate interconversions	biological process:cell wall organization or biogenesis(GO:0071554); biological process:external encapsulating structure organization(GO:0045229); biological process:cell wall organization(GO:0071555); biological process:cell wall modification(GO:0042545); biological process:cellular component organization(GO:0016043); biological process:cellular component organization or biogenesis(GO:0071840); …	LOC116194749	3.73127371385174	1.09293185253705e-10	5.98151223093811e-09	UP	probable flavin-containing monooxygenase 1	egr00430:Taurine and hypotaurine metabolism	molecular function:oxidoreductase activity, acting on paired donors, with incorporation or reduction of molecular oxygen(GO:0016705); molecular function:oxidoreductase activity, acting on paired donors, with incorporation or reduction of molecular oxygen, NAD(P)H as one donor, and incorporation of one atom of oxygen(GO:0016709); molecular function:monooxygenase activity(GO:0004497); molecular fun…	LOC116213304	1.76089518248707	3.21635916433235e-34	1.89457452627417e-32	UP	WRKY transcription factor 72B-like		molecular function:DNA binding transcription factor activity(GO:0003700); molecular function:transcription regulator activity(GO:0140110); molecular function:sequence-specific DNA binding(GO:0043565)
LOC116213396	2.11787324957622	2.38385286589564e-05	0.00092468723894248	UP	uncharacterized LOC116213396		biological process:proteolysis(GO:0006508); molecular function:serine-type peptidase activity(GO:0008236); molecular function:serine hydrolase activity(GO:0017171); molecular function:serine-type endopeptidase activity(GO:0004252); molecular function:peptidase activity, acting on L-amino acid peptides(GO:0070011); molecular function:peptidase activity(GO:0008233); molecular function:endopeptidase…	LOC116199809	1.17354887149004	1.14529878604582e-10	6.25065156406566e-09	UP	potassium transporter 6-like		biological process:metal ion transport(GO:0030001); biological process:cation transport(GO:0006812); biological process:cation transmembrane transport(GO:0098655); biological process:inorganic ion transmembrane transport(GO:0098660); biological process:inorganic cation transmembrane transport(GO:0098662); biological process:cellular potassium ion transport(GO:0071804); biological process:potassiu…	LOC116201931	1.23994238765607	3.2656997912285e-34	1.91771940047987e-32	UP	probable disease resistance protein At5g66900		molecular function:ADP binding(GO:0043531)
LOC116202586	2.19616537996575	2.43297351302015e-05	0.000941296021850852	UP	pectinesterase 2-like	egr00040:Pentose and glucuronate interconversions	biological process:cell wall organization or biogenesis(GO:0071554); biological process:external encapsulating structure organization(GO:0045229); biological process:cell wall organization(GO:0071555); biological process:cell wall modification(GO:0042545); biological process:cellular component organization(GO:0016043); biological process:cellular component organization or biogenesis(GO:0071840); …	LOC116187492	2.9083493176615	1.39582503435107e-10	7.57573404377853e-09	UP	-			LOC116197603	1.06866389484977	3.4041224043936e-34	1.99287349962736e-32	UP	calcium-binding protein CBP-like	egr04626:Plant-pathogen interaction	molecular function:calcium ion binding(GO:0005509)
LOC116210723	-1.19308804640558	2.48517274336985e-05	0.000956535302821788	DOWN	ABC transporter F family member 1		molecular function:ATPase activity(GO:0016887); molecular function:pyrophosphatase activity(GO:0016462); molecular function:hydrolase activity, acting on acid anhydrides, in phosphorus-containing anhydrides(GO:0016818); molecular function:hydrolase activity, acting on acid anhydrides(GO:0016817); molecular function:nucleoside-triphosphatase activity(GO:0017111)	LOC116193604	1.55638274407065	1.53395818445287e-10	8.2568249197761e-09	UP	ankyrin repeat-containing protein BDA1-like			LOC116198722	1.35990812302782	4.6944289267723e-34	2.73985247912689e-32	UP	chaperone protein dnaJ 8, chloroplastic-like
LOC116202410	1.56545620242048	2.50794882425401e-05	0.000962820250421836	UP	E3 ubiquitin-protein ligase ATL6-like			LOC116194774	1.72617841691795	1.65677088930116e-10	8.89345535180209e-09	UP	probable WRKY transcription factor 75		molecular function:DNA binding transcription factor activity(GO:0003700); molecular function:transcription regulator activity(GO:0140110); molecular function:sequence-specific DNA binding(GO:0043565)	LOC116201821	-2.55974491780061	5.22136649594253e-34	3.0381030358251e-32	DOWN	uncharacterized LOC116201821
LOC116215842	-3.23756062069639	2.56167554773692e-05	0.000980924682818031	DOWN	ethylene-responsive transcription factor ERF018-like		molecular function:DNA binding transcription factor activity(GO:0003700); molecular function:transcription regulator activity(GO:0140110)	LOC116193764	1.34292758840064	1.75103449487887e-10	9.37377564430647e-09	UP	UDP-glycosyltransferase 74E2-like		molecular function:transferase activity, transferring hexosyl groups(GO:0016758); molecular function:transferase activity, transferring glycosyl groups(GO:0016757)	LOC116198663	1.00112215628202	8.04349698125599e-34	4.65182242082638e-32	UP	beta-amyrin 28-monooxygenase-like		molecular function:heme binding(GO:0020037); molecular function:tetrapyrrole binding(GO:0046906); molecular function:oxidoreductase activity, acting on paired donors, with incorporation or reduction of molecular oxygen(GO:0016705); molecular function:iron ion binding(GO:0005506)
LOC116200549	6.86717760258415	2.70856337438337e-05	0.00103017308773698	UP	-		biological process:cell wall organization or biogenesis(GO:0071554); biological process:external encapsulating structure organization(GO:0045229); biological process:cell wall organization(GO:0071555); biological process:plant-type cell wall organization(GO:0009664); biological process:plant-type cell wall organization or biogenesis(GO:0071669); biological process:cellular component organization(…	LOC116205931	-1.34090631379026	1.80101794796049e-10	9.61508028729971e-09	DOWN	phenylcoumaran benzylic ether reductase Pyrc5-like			LOC116208277	1.05184627131383	1.05518481890479e-33	6.08404902380603e-32	UP	pleiotropic drug resistance protein 1-like, transcript variant X2	egr02010:ABC transporters	molecular function:ATPase activity(GO:0016887); molecular function:hydrolase activity, acting on acid anhydrides(GO:0016817); molecular function:nucleoside-triphosphatase activity(GO:0017111); molecular function:hydrolase activity, acting on acid anhydrides, in phosphorus-containing anhydrides(GO:0016818); molecular function:pyrophosphatase activity(GO:0016462)
LOC116213704	1.9012276243224	2.71098180983417e-05	0.00103017308773698	UP	ABC transporter C family member 12-like, transcript variant X1		molecular function:transmembrane transporter activity(GO:0022857); molecular function:ATPase activity(GO:0016887); molecular function:primary active transmembrane transporter activity(GO:0015399); molecular function:P-P-bond-hydrolysis-driven transmembrane transporter activity(GO:0015405); molecular function:active transmembrane transporter activity(GO:0022804); molecular function:ATPase activity…	LOC116210573	1.39222808094622	1.85156110081205e-10	9.8580534370137e-09	UP	8-hydroxygeraniol dehydrogenase-like			LOC116192117	1.15161458823077	1.26294634498026e-33	7.2600394560085e-32	UP	E3 ubiquitin-protein ligase RNF185, transcript variant X2	egr04141:Protein processing in endoplasmic reticulum
LOC116195516	-1.04104617410201	2.76515804637014e-05	0.00104809315392111	DOWN	proline transporter 2-like			LOC116203050	-1.49019265688805	1.86165146187884e-10	9.88491520124446e-09	DOWN	LIM domain-containing protein PLIM2c-like			LOC116199051	1.50632500861095	1.39588304981082e-33	8.00012853022206e-32	UP	putative transcription factor bHLH041		molecular function:protein dimerization activity(GO:0046983)
LOC116200632	-3.26317830536615	2.82987397164851e-05	0.00106990728842022	DOWN	metal tolerance protein 9-like		biological process:cation transport(GO:0006812); biological process:ion transport(GO:0006811); molecular function:transmembrane transporter activity(GO:0022857); molecular function:ion transmembrane transporter activity(GO:0015075); molecular function:cation transmembrane transporter activity(GO:0008324)	LOC116192240	1.85433664410653	1.88176612632938e-10	9.96471451707341e-09	UP	uncharacterized LOC116192240		molecular function:electron transfer activity(GO:0009055)	LOC116203731	1.12732326148426	1.50762477121726e-33	8.61467627505434e-32	UP	beta-amylase 3, chloroplastic	egr00500:Starch and sucrose metabolism	biological process:polysaccharide metabolic process(GO:0005976); biological process:carbohydrate metabolic process(GO:0005975); biological process:organic substance catabolic process(GO:1901575); biological process:catabolic process(GO:0009056); biological process:carbohydrate catabolic process(GO:0016052); biological process:macromolecule catabolic process(GO:0009057); molecular function:hydrola…
LOC116194749	5.50701907612652	2.86707154576114e-05	0.00107647196746313	UP	probable flavin-containing monooxygenase 1	egr00430:Taurine and hypotaurine metabolism	molecular function:oxidoreductase activity, acting on paired donors, with incorporation or reduction of molecular oxygen(GO:0016705); molecular function:NADP binding(GO:0050661); molecular function:coenzyme binding(GO:0050662); molecular function:flavin adenine dinucleotide binding(GO:0050660); molecular function:N,N-dimethylaniline monooxygenase activity(GO:0004499); molecular function:oxidoredu…	LOC116208396	-1.17272649954964	1.91091511006008e-10	1.00698632521134e-08	DOWN	aspartic proteinase A1-like, transcript variant X3		biological process:lipid metabolic process(GO:0006629)	LOC116196933	1.03067762456011	1.77885862915836e-33	1.0134184160444e-31	UP	aldo-keto reductase family 4 member C10-like	egr00010:Glycolysis / Gluconeogenesis; egr00620:Pyruvate metabolism; egr00040:Pentose and glucuronate interconversions; egr00053:Ascorbate and aldarate metabolism; egr00561:Glycerolipid metabolism; egr01240:Biosynthesis of cofactors
LOC116201663	1.08877692739142	2.86886194623225e-05	0.00107647196746313	UP	glutamate decarboxylase 4	egr00430:Taurine and hypotaurine metabolism; egr00650:Butanoate metabolism; egr00410:beta-Alanine metabolism; egr00250:Alanine, aspartate and glutamate metabolism	biological process:small molecule metabolic process(GO:0044281); biological process:oxoacid metabolic process(GO:0043436); biological process:organic acid metabolic process(GO:0006082); biological process:carboxylic acid metabolic process(GO:0019752); molecular function:coenzyme binding(GO:0050662); molecular function:lyase activity(GO:0016829); molecular function:carboxy-lyase activity(GO:001683…	LOC116194629	-1.36844038703014	1.91190176582768e-10	1.00698632521134e-08	DOWN	uncharacterized LOC116194629			LOC116195005	1.76456235155767	1.95343818060564e-33	1.10956451419222e-31	UP	protein DMR6-LIKE OXYGENASE 2
LOC116207959	2.00440903042591	2.97333931177422e-05	0.00111287842812121	UP	short-chain dehydrogenase TIC 32, chloroplastic-like	egr01240:Biosynthesis of cofactors		LOC116198942	2.85484431828872	1.94382153105832e-10	1.02105349217227e-08	UP	uncharacterized acetyltransferase At3g50280		molecular function:transferase activity, transferring acyl groups other than amino-acyl groups(GO:0016747); molecular function:transferase activity, transferring acyl groups(GO:0016746)	LOC116205140	1.01171642003185	2.04607179798895e-33	1.15873235206585e-31	UP	peroxisomal acyl-coenzyme A oxidase 1	egr00592:alpha-Linolenic acid metabolism; egr01040:Biosynthesis of unsaturated fatty acids; egr01212:Fatty acid metabolism; egr01200:Carbon metabolism; egr00640:Propanoate metabolism; egr00071:Fatty acid degradation; egr00410:beta-Alanine metabolism; egr04146:Peroxisome	biological process:lipid metabolic process(GO:0006629); biological process:organic acid catabolic process(GO:0016054); biological process:carboxylic acid catabolic process(GO:0046395); biological process:cellular catabolic process(GO:0044248); biological process:monocarboxylic acid metabolic process(GO:0032787); biological process:organic substance catabolic process(GO:1901575); biological proces…
LOC116201501	2.4529523567444	2.98442581475636e-05	0.00111423537793929	UP	uncharacterized LOC116201501			LOC116205925	-1.33871671336047	1.9617577783198e-10	1.02771979012352e-08	DOWN	terpene synthase 10-like	egr00902:Monoterpenoid biosynthesis	molecular function:terpene synthase activity(GO:0010333); molecular function:carbon-oxygen lyase activity, acting on phosphates(GO:0016838); molecular function:carbon-oxygen lyase activity(GO:0016835); molecular function:magnesium ion binding(GO:0000287); molecular function:lyase activity(GO:0016829)	LOC116203773	1.22492227498486	2.70160134993777e-33	1.52544561430658e-31	UP	uncharacterized LOC116203773
LOC116195784	-2.10496352765107	3.12658926372873e-05	0.00116440109886596	DOWN	guard cell S-type anion channel SLAC1, transcript variant X1			LOC116213199	1.6328326287111	1.99834114993766e-10	1.04409328401943e-08	UP	GDSL esterase/lipase At5g55050-like		molecular function:hydrolase activity, acting on ester bonds(GO:0016788)	LOC116214221	1.30730681686537	2.93493924489983e-33	1.65231019141337e-31	UP	uncharacterized LOC116214221		biological process:lipid metabolic process(GO:0006629)
LOC116212775	-1.89324225637619	3.30115956902476e-05	0.00121427381782797	DOWN	high-affinity nitrate transporter 3.1-like		biological process:response to chemical(GO:0042221); biological process:ion transport(GO:0006811); biological process:inorganic anion transport(GO:0015698); biological process:anion transport(GO:0006820); biological process:nitrogen compound transport(GO:0071705)	LOC116214773	1.34180110755608	2.14482369527646e-10	1.11468251091649e-08	UP	HIPL1 protein			LOC116187881	1.04851016727155	3.16352727857336e-33	1.77576229739919e-31	UP	12-oxophytodienoate reductase 3-like	egr00592:alpha-Linolenic acid metabolism	molecular function:coenzyme binding(GO:0050662); molecular function:FMN binding(GO:0010181); molecular function:hydrolase activity, acting on ester bonds(GO:0016788); molecular function:endoribonuclease activity, producing 5'-phosphomonoesters(GO:0016891); molecular function:endonuclease activity, active with either ribo- or deoxyribonucleic acids and producing 5'-phosphomonoesters(GO:0016893); m…
LOC116196118	1.43106277840868	3.41449913474078e-05	0.00124707367391815	UP	protein EARLY RESPONSIVE TO DEHYDRATION 15-like			LOC116195671	1.52558802936538	2.41311774695002e-10	1.24749910332432e-08	UP	S-adenosylmethionine synthase 5	egr00999:Biosynthesis of various plant secondary metabolites; egr00270:Cysteine and methionine metabolism; egr01230:Biosynthesis of amino acids; egr01240:Biosynthesis of cofactors	biological process:drug metabolic process(GO:0017144); biological process:sulfur compound biosynthetic process(GO:0044272); biological process:coenzyme biosynthetic process(GO:0009108); biological process:sulfur compound metabolic process(GO:0006790); biological process:coenzyme metabolic process(GO:0006732); biological process:cofactor biosynthetic process(GO:0051188); biological process:cofacto…	LOC116201344	1.02108981509686	3.64266584153594e-33	2.03871781776286e-31	UP	blue copper protein-like		molecular function:electron transfer activity(GO:0009055)
LOC116205340	-1.4670122930187	3.41989583475931e-05	0.00124707367391815	DOWN	protein SRC2			LOC116201663	1.43861845979728	2.54424025887407e-10	1.31182366821367e-08	UP	glutamate decarboxylase 4	egr00430:Taurine and hypotaurine metabolism; egr00250:Alanine, aspartate and glutamate metabolism; egr00410:beta-Alanine metabolism; egr00650:Butanoate metabolism	biological process:oxoacid metabolic process(GO:0043436); biological process:organic acid metabolic process(GO:0006082); biological process:carboxylic acid metabolic process(GO:0019752); biological process:small molecule metabolic process(GO:0044281); molecular function:lyase activity(GO:0016829); molecular function:vitamin binding(GO:0019842); molecular function:pyridoxal phosphate binding(GO:00…	LOC116189586	1.18714445478358	3.70262965673374e-33	2.06359158001133e-31	UP	MLO-like protein 12		biological process:defense response(GO:0006952); biological process:response to stress(GO:0006950)
LOC116192509	5.33727643707482	3.42373246488845e-05	0.00124707367391815	UP	uncharacterized LOC116192509			LOC116198914	1.65716610886987	2.82418591698635e-10	1.44854122176737e-08	UP	U-box domain-containing protein 21-like		biological process:protein ubiquitination(GO:0016567); biological process:protein modification by small protein conjugation(GO:0032446); biological process:protein modification by small protein conjugation or removal(GO:0070647); molecular function:ubiquitin-protein transferase activity(GO:0004842); molecular function:ubiquitin-like protein transferase activity(GO:0019787)	LOC116187492	1.85015232264114	3.70873414694203e-33	2.06359158001133e-31	UP	-
LOC116203966	1.1517726013842	3.53275690340959e-05	0.00128365429672795	UP	isocitrate dehydrogenase [NADP]	egr00480:Glutathione metabolism; egr01200:Carbon metabolism; egr00020:Citrate cycle (TCA cycle); egr01230:Biosynthesis of amino acids; egr01210:2-Oxocarboxylic acid metabolism; egr04146:Peroxisome	molecular function:oxidoreductase activity, acting on CH-OH group of donors(GO:0016614); molecular function:oxidoreductase activity, acting on the CH-OH group of donors, NAD or NADP as acceptor(GO:0016616)	LOC116214725	-1.22881102907539	2.89921136159733e-10	1.47927729707751e-08	DOWN	biotin synthase, mitochondrial	egr00780:Biotin metabolism; egr01240:Biosynthesis of cofactors	molecular function:iron-sulfur cluster binding(GO:0051536); molecular function:metal cluster binding(GO:0051540)	LOC116208625	2.23976887070378	4.68404773497538e-33	2.59869334366294e-31	UP	major allergen Pru ar 1-like		biological process:defense response(GO:0006952); biological process:response to stress(GO:0006950)
LOC116208641	2.71384005365415	3.56761584592488e-05	0.00129317415153015	UP	pathogenesis-related protein STH-21-like		biological process:defense response(GO:0006952); biological process:response to stress(GO:0006950)	LOC116209457	1.22907649802197	3.01306354059927e-10	1.52940295209745e-08	UP	cytochrome P450 81Q32-like		molecular function:heme binding(GO:0020037); molecular function:tetrapyrrole binding(GO:0046906); molecular function:oxidoreductase activity, acting on paired donors, with incorporation or reduction of molecular oxygen(GO:0016705); molecular function:iron ion binding(GO:0005506)	LOC116200505	1.46637827668599	6.12385754245771e-33	3.38764699124074e-31	UP	uncharacterized LOC116200505
LOC116211157	2.04174836251455	3.67777572848154e-05	0.00132666431712907	UP	auxin response factor 4-like, transcript variant X1		biological process:response to chemical(GO:0042221); biological process:response to endogenous stimulus(GO:0009719); biological process:response to hormone(GO:0009725); biological process:response to organic substance(GO:0010033); cellular component:nucleus(GO:0005634); cellular component:intracellular membrane-bounded organelle(GO:0043231); cellular component:membrane-bounded organelle(GO:004322…	LOC116192404	1.16515309857819	3.23335822690652e-10	1.63276257061287e-08	UP	uncharacterized LOC116192404			LOC116213089	1.0337014588157	6.23544163148871e-33	3.43940472650179e-31	UP	probable protein phosphatase 2C 40
LOC116204611	1.27500700833947	3.71519462947286e-05	0.00133693293003729	UP	putative receptor-like protein kinase At4g00960			LOC116205295	-1.24362961164712	3.30790115006945e-10	1.66611072579205e-08	DOWN	putative pre-16S rRNA nuclease			LOC116187139	1.06614619830252	6.73103823865481e-33	3.70207103126015e-31	UP	protein EDS1B-like	egr04626:Plant-pathogen interaction	biological process:lipid metabolic process(GO:0006629)
LOC116202860	1.68106375687082	3.73967475328907e-05	0.00134250727801969	UP	transcription factor PAR1-like			LOC116207235	2.42528930852913	3.32415867101518e-10	1.67000617541539e-08	UP	uncharacterized LOC116207235			LOC116195168	1.24743605402636	7.80068524241244e-33	4.27804821412188e-31	UP	major strawberry allergen Fra a 1.07-like		biological process:defense response(GO:0006952); biological process:response to stress(GO:0006950)
LOC116208435	1.27457536522962	3.83762000722307e-05	0.00137107696621697	UP	-			LOC116203350	1.36660823508748	3.33458873956919e-10	1.67096156456213e-08	UP	late embryogenesis abundant protein At1g64065-like			LOC116206407	1.15352315560389	8.15594728049686e-33	4.46006458018002e-31	UP	pathogenesis-related genes transcriptional activator PTI5-like	egr04626:Plant-pathogen interaction	molecular function:DNA binding transcription factor activity(GO:0003700); molecular function:transcription regulator activity(GO:0140110)
LOC116209522	1.39081776023169	3.86620196318081e-05	0.00137799188826115	UP	major allergen Pru ar 1-like		biological process:defense response(GO:0006952); biological process:response to stress(GO:0006950)	LOC116192308	3.21660323563147	3.34548158176725e-10	1.67214338345831e-08	UP	pathogenesis-related protein STH-21-like		biological process:defense response(GO:0006952); biological process:response to stress(GO:0006950)	LOC116203831	1.06489800920283	9.25996084342656e-33	5.0380298334809e-31	UP	probable serine/threonine-protein kinase abkC
LOC116197537	1.91600157411633	3.94715870811989e-05	0.00140016313888509	UP	potassium channel AKT1-like		biological process:ion transport(GO:0006811); molecular function:channel activity(GO:0015267); molecular function:passive transmembrane transporter activity(GO:0022803); molecular function:ion channel activity(GO:0005216); molecular function:substrate-specific channel activity(GO:0022838); molecular function:transmembrane transporter activity(GO:0022857); molecular function:ion transmembrane tran…	LOC116206151	1.64345626684758	3.41459698731262e-10	1.70234602474341e-08	UP	uncharacterized LOC116206151			LOC116202661	2.37420865012951	9.26564564606653e-33	5.0380298334809e-31	UP	cyclic nucleotide-gated ion channel 1	egr04626:Plant-pathogen interaction	biological process:ion transport(GO:0006811); molecular function:ion channel activity(GO:0005216); molecular function:substrate-specific channel activity(GO:0022838); molecular function:channel activity(GO:0015267); molecular function:passive transmembrane transporter activity(GO:0022803); molecular function:ion transmembrane transporter activity(GO:0015075); molecular function:inorganic molecula…
LOC116195914	-1.11014393260055	4.20478568021394e-05	0.00148099691859233	DOWN	probable phospholipid-transporting ATPase 8, transcript variant X1			LOC116210568	1.50378127625615	3.56972741464877e-10	1.77067517051173e-08	UP	-			LOC116202714	2.54336305846932	9.57213360154819e-33	5.18989118708941e-31	UP	probable trehalose-phosphate phosphatase F, transcript variant X4	egr00500:Starch and sucrose metabolism	biological process:cellular carbohydrate metabolic process(GO:0044262); biological process:carbohydrate biosynthetic process(GO:0016051); biological process:carbohydrate metabolic process(GO:0005975); biological process:cellular carbohydrate biosynthetic process(GO:0034637); biological process:oligosaccharide metabolic process(GO:0009311); biological process:oligosaccharide biosynthetic process(G…
LOC116210940	1.34184012230159	4.29853040392368e-05	0.00151045301299285	UP	transcription factor LHW			LOC116204588	1.16306442398358	3.96117017978093e-10	1.95987897304161e-08	UP	small glutamine-rich tetratricopeptide repeat-containing protein 2			LOC116198841	1.43590855205016	1.27719645292136e-32	6.8856763570633e-31	UP	probable esterase PIR7A
LOC116192496	2.06548416317896	4.31659216207785e-05	0.00151323913963546	UP	uncharacterized LOC116192496			LOC116206707	-1.16408259570479	4.21999386024105e-10	2.08267858195725e-08	DOWN	uncharacterized LOC116206707			LOC116207235	1.70181464532329	1.69140889510536e-32	9.09310951072842e-31	UP	uncharacterized LOC116207235
LOC116196292	1.22304091744469	4.40604451460202e-05	0.00154098053351444	UP	putative methyltransferase DDB_G0268948		molecular function:methyltransferase activity(GO:0008168); molecular function:transferase activity, transferring one-carbon groups(GO:0016741)	LOC116200895	1.22820609796684	4.4624301660839e-10	2.19679382522819e-08	UP	stellacyanin-like		molecular function:electron transfer activity(GO:0009055)	LOC116208779	-1.03588448812897	2.08355912006121e-32	1.11698667995416e-30	DOWN	early nodulin-75-like
LOC116201380	-1.18893889337479	4.5421140187837e-05	0.00158116388709827	DOWN	acyl-coenzyme A oxidase 2, peroxisomal	egr01040:Biosynthesis of unsaturated fatty acids; egr01200:Carbon metabolism; egr01212:Fatty acid metabolism; egr00410:beta-Alanine metabolism; egr00071:Fatty acid degradation; egr00592:alpha-Linolenic acid metabolism; egr04146:Peroxisome; egr00640:Propanoate metabolism	biological process:lipid metabolic process(GO:0006629); biological process:small molecule catabolic process(GO:0044282); biological process:small molecule metabolic process(GO:0044281); biological process:organic acid catabolic process(GO:0016054); biological process:carboxylic acid catabolic process(GO:0046395); biological process:fatty acid metabolic process(GO:0006631); biological process:lipi…	LOC116196506	1.16073507000379	5.15565726863066e-10	2.50657054253798e-08	UP	probable protein phosphatase 2C 2			LOC116210451	1.38553211023591	2.1455095093681e-32	1.14697616208096e-30	UP	E3 ubiquitin-protein ligase PUB24-like		biological process:protein ubiquitination(GO:0016567); biological process:protein modification by small protein conjugation(GO:0032446); biological process:protein modification by small protein conjugation or removal(GO:0070647); molecular function:ubiquitin-protein transferase activity(GO:0004842); molecular function:ubiquitin-like protein transferase activity(GO:0019787)
LOC116198055	5.98226559236301	4.55804095726669e-05	0.00158301822455397	UP	GDSL esterase/lipase At5g03610-like		molecular function:hydrolase activity, acting on ester bonds(GO:0016788)	LOC116188234	1.455728523417	5.92275947717209e-10	2.86529941817859e-08	UP	SNAP25 homologous protein SNAP33-like, transcript variant X1			LOC116200805	1.47600049636849	2.42573898772537e-32	1.29316280951784e-30	UP	protein TIFY 9-like
LOC116203648	1.32241589719342	4.70292365181307e-05	0.00162954667786952	UP	caffeic acid 3-O-methyltransferase 1-like	egr00940:Phenylpropanoid biosynthesis; egr00380:Tryptophan metabolism	molecular function:O-methyltransferase activity(GO:0008171); molecular function:protein dimerization activity(GO:0046983); molecular function:methyltransferase activity(GO:0008168); molecular function:transferase activity, transferring one-carbon groups(GO:0016741)	LOC116212905	1.17727112306469	6.50693420170644e-10	3.12476376995182e-08	UP	cytochrome P450 81Q32-like		molecular function:heme binding(GO:0020037); molecular function:tetrapyrrole binding(GO:0046906); molecular function:oxidoreductase activity, acting on paired donors, with incorporation or reduction of molecular oxygen(GO:0016705); molecular function:iron ion binding(GO:0005506)	LOC116203353	1.53895505974013	2.84413417958623e-32	1.51198609519229e-30	UP	uncharacterized LOC116203353
LOC116205568	1.09918169320618	4.72087239080438e-05	0.00163197935843224	UP	diaminopimelate decarboxylase 1, chloroplastic-like	egr00300:Lysine biosynthesis; egr01230:Biosynthesis of amino acids		LOC116192507	1.25516274495229	6.72350407153694e-10	3.22087078908614e-08	UP	receptor-like protein kinase 7			LOC116201868	1.33947948391644	2.89275208834159e-32	1.53356037794442e-30	UP	pyruvate kinase, cytosolic isozyme-like	egr00010:Glycolysis / Gluconeogenesis; egr00620:Pyruvate metabolism; egr01200:Carbon metabolism; egr01230:Biosynthesis of amino acids	biological process:drug metabolic process(GO:0017144); biological process:carbohydrate metabolic process(GO:0005975); biological process:pyridine nucleotide metabolic process(GO:0019362); biological process:nicotinamide nucleotide metabolic process(GO:0046496); biological process:oxidoreduction coenzyme metabolic process(GO:0006733); biological process:pyridine-containing compound metabolic proce…
LOC116202485	1.22494391005016	4.80761916987258e-05	0.00165050539500867	UP	ubiquinol oxidase 2, mitochondrial-like		molecular function:oxidoreductase activity, acting on diphenols and related substances as donors(GO:0016679)	LOC116209855	1.2227045135663	7.79425112215978e-10	3.72470151796284e-08	UP	U-box domain-containing protein 26-like		biological process:protein ubiquitination(GO:0016567); biological process:protein modification by small protein conjugation(GO:0032446); biological process:protein modification by small protein conjugation or removal(GO:0070647); molecular function:ubiquitin-protein transferase activity(GO:0004842); molecular function:ubiquitin-like protein transferase activity(GO:0019787)	LOC116193576	1.14006415104605	3.17919958246851e-32	1.68074858812774e-30	UP	uncharacterized LOC116193576
LOC116196871	-1.22960300134693	4.82738787700365e-05	0.00165349106777918	DOWN	TMV resistance protein N-like, transcript variant X1		biological process:cell communication(GO:0007154); biological process:signal transduction(GO:0007165); biological process:signaling(GO:0023052); biological process:cellular response to stimulus(GO:0051716); molecular function:ADP binding(GO:0043531)	LOC116194551	2.53342639298846	7.98594344344562e-10	3.80430481629997e-08	UP	probable LRR receptor-like serine/threonine-protein kinase At4g29180			LOC116197592	1.40863805406446	4.91182702390979e-32	2.58956405390382e-30	UP	BTB/POZ domain-containing protein At4g30940-like		biological process:cellular component organization(GO:0016043); biological process:protein-containing complex assembly(GO:0065003); biological process:cellular component organization or biogenesis(GO:0071840); biological process:cellular component assembly(GO:0022607); biological process:protein-containing complex subunit organization(GO:0043933); biological process:cellular component biogenesis(…
LOC116197374	-1.05923508481403	4.91258356816985e-05	0.00167498910974996	DOWN	caffeoylshikimate esterase-like			LOC116196357	-2.1603130268786	7.99966102340422e-10	3.80430481629997e-08	DOWN	uncharacterized LOC116196357, transcript variant X1			LOC116198196	1.66282916932217	7.14898722078685e-32	3.75863419032278e-30	UP	uncharacterized LOC116198196
LOC116215664	-1.16187414539203	4.94192958368237e-05	0.00168106800308601	DOWN	uncharacterized LOC116215664			LOC116192647	1.83827107461341	8.17471358358988e-10	3.87813954584205e-08	UP	cellulose synthase A catalytic subunit 1 [UDP-forming]-like		biological process:cellular carbohydrate metabolic process(GO:0044262); biological process:carbohydrate metabolic process(GO:0005975); biological process:polysaccharide metabolic process(GO:0005976); biological process:cellular glucan metabolic process(GO:0006073); biological process:glucan metabolic process(GO:0044042); biological process:cellular polysaccharide metabolic process(GO:0044264); bi…	LOC116204615	1.99792368181358	8.28868798418153e-32	4.32813066837553e-30	UP	putative cysteine-rich receptor-like protein kinase 9
LOC116209490	-1.33575918133085	4.96638382437287e-05	0.00168181351549171	DOWN	metallothionein-like protein 2			LOC116195895	1.19555788441592	8.48075122161067e-10	4.01360769770574e-08	UP	uncharacterized LOC116195895, transcript variant X1		molecular function:zinc ion binding(GO:0008270)	LOC116200044	1.12029284744435	8.29725217496689e-32	4.32813066837553e-30	UP	F-box protein SKIP2
LOC116207630	-1.07346380534317	5.06555906316422e-05	0.00171151717306096	DOWN	polyubiquitin	egr04120:Ubiquitin mediated proteolysis		LOC116205934	-1.46586456654602	8.80667861287248e-10	4.15781335089182e-08	DOWN	terpene synthase 10-like	egr00902:Monoterpenoid biosynthesis	molecular function:terpene synthase activity(GO:0010333); molecular function:carbon-oxygen lyase activity, acting on phosphates(GO:0016838); molecular function:carbon-oxygen lyase activity(GO:0016835); molecular function:magnesium ion binding(GO:0000287); molecular function:lyase activity(GO:0016829)	LOC116187072	1.84680728356921	8.30021390948621e-32	4.32813066837553e-30	UP	probable aspartic proteinase GIP2
LOC116199922	2.38050976748828	5.0897118546657e-05	0.00171579586540807	UP	glutathione S-transferase U10-like	egr00480:Glutathione metabolism		LOC116189605	2.45393053007334	8.83239113748837e-10	4.15992883550023e-08	UP	7-deoxyloganetin glucosyltransferase-like		molecular function:transferase activity, transferring hexosyl groups(GO:0016758); molecular function:transferase activity, transferring glycosyl groups(GO:0016757)	LOC116207856	1.08848271832938	9.11826492770546e-32	4.74174621649206e-30	UP	serine/threonine receptor-like kinase NFP
LOC116189649	-1.57818376947302	5.19447000281358e-05	0.00174324078701164	DOWN	uncharacterized LOC116189649, transcript variant X1			LOC116212561	-1.24229025169429	9.22455923296062e-10	4.32384662802386e-08	DOWN	protein trichome birefringence-like 38			LOC116215536	1.25545720285186	9.36052963458966e-32	4.85450293685173e-30	UP	cold-responsive protein kinase 1-like
LOC116203647	1.01688309029201	5.33267518574542e-05	0.00178560922026731	UP	caffeic acid 3-O-methyltransferase-like	egr00940:Phenylpropanoid biosynthesis; egr00380:Tryptophan metabolism	molecular function:O-methyltransferase activity(GO:0008171); molecular function:protein dimerization activity(GO:0046983); molecular function:methyltransferase activity(GO:0008168); molecular function:transferase activity, transferring one-carbon groups(GO:0016741)	LOC116207243	3.04973541034274	9.50637056177352e-10	4.43472186706735e-08	UP	major allergen Pru ar 1-like		biological process:defense response(GO:0006952); biological process:response to stress(GO:0006950)	LOC116190324	1.34588731717114	9.59791289058728e-32	4.96412378094467e-30	UP	serine acetyltransferase 1, chloroplastic-like	egr00270:Cysteine and methionine metabolism; egr01200:Carbon metabolism; egr01230:Biosynthesis of amino acids; egr00920:Sulfur metabolism	biological process:small molecule biosynthetic process(GO:0044283); biological process:organic acid biosynthetic process(GO:0016053); biological process:carboxylic acid biosynthetic process(GO:0046394); biological process:sulfur compound biosynthetic process(GO:0044272); biological process:alpha-amino acid metabolic process(GO:1901605); biological process:carboxylic acid metabolic process(GO:0019…
LOC116202583	1.47913155490829	5.36729946127241e-05	0.00179318233008148	UP	uncharacterized LOC116202583			LOC116187497	-1.79091152922693	1.02672625685403e-09	4.7783010808886e-08	DOWN	(-)-germacrene D synthase-like, transcript variant X1	egr00909:Sesquiterpenoid and triterpenoid biosynthesis	molecular function:terpene synthase activity(GO:0010333); molecular function:carbon-oxygen lyase activity, acting on phosphates(GO:0016838); molecular function:carbon-oxygen lyase activity(GO:0016835); molecular function:magnesium ion binding(GO:0000287); molecular function:lyase activity(GO:0016829)	LOC116196913	-1.47512605804022	1.17396732101371e-31	6.05545035717478e-30	DOWN	protein NRT1/ PTR FAMILY 2.10-like
LOC116194372	1.60023037799617	5.39831405690514e-05	0.0017995183510228	UP	major strawberry allergen Fra a 1.06-like		biological process:defense response(GO:0006952); biological process:response to stress(GO:0006950)	LOC116196410	2.23363697023563	1.12905472918221e-09	5.20507513149815e-08	UP	probable 2-oxoglutarate-dependent dioxygenase AOP1			LOC116207246	1.64460086132811	1.3357217685957e-31	6.87122640260081e-30	UP	uncharacterized LOC116207246
LOC116193555	-1.32069090053842	5.41858857201977e-05	0.00180225393618136	DOWN	1,2-dihydroxy-3-keto-5-methylthiopentene dioxygenase 1	egr00270:Cysteine and methionine metabolism	molecular function:oxidoreductase activity, acting on single donors with incorporation of molecular oxygen, incorporation of two atoms of oxygen(GO:0016702); molecular function:dioxygenase activity(GO:0051213); molecular function:oxidoreductase activity, acting on single donors with incorporation of molecular oxygen(GO:0016701)	LOC116207271	2.19496031101861	1.13833201279471e-09	5.23552561659313e-08	UP	acyl-CoA--sterol O-acyltransferase 1-like			LOC116203360	1.86385597684112	1.5077854887943e-31	7.73550700366646e-30	UP	probable F-box protein At4g22030
LOC116198546	1.48227497918904	5.4409908479944e-05	0.00180568349608774	UP	salicylic acid-binding protein 2-like			LOC116202846	2.05432169403385	1.2681379720377e-09	5.81888226841562e-08	UP	uncharacterized LOC116202846			LOC116197955	1.34452364926463	1.63445302590665e-31	8.36287828402905e-30	UP	RHOMBOID-like protein 2		molecular function:serine-type endopeptidase activity(GO:0004252); molecular function:serine-type peptidase activity(GO:0008236); molecular function:serine hydrolase activity(GO:0017171); molecular function:endopeptidase activity(GO:0004175); molecular function:peptidase activity(GO:0008233); molecular function:peptidase activity, acting on L-amino acid peptides(GO:0070011)
LOC116187086	-2.2119284030472	5.54301520482827e-05	0.00182735958209504	DOWN	uncharacterized LOC116187086, transcript variant X1		biological process:response to chemical(GO:0042221); biological process:response to endogenous stimulus(GO:0009719); biological process:response to hormone(GO:0009725); biological process:response to organic substance(GO:0010033); biological process:response to auxin(GO:0009733)	LOC116215844	1.69889260887185	1.54246961811191e-09	7.01197383472546e-08	UP	uncharacterized LOC116215844			LOC116193017	1.98042920816702	2.55393605760877e-31	1.30325854704447e-29	UP	phospholipase A1-Ibeta2, chloroplastic		biological process:lipid metabolic process(GO:0006629)
LOC116194718	-1.33893267211427	5.91892387234366e-05	0.00193420588861226	DOWN	AAA-ATPase ASD, mitochondrial-like			LOC116204951	1.44345104012807	1.57476501131808e-09	7.14221547841554e-08	UP	embryo-specific protein ATS3B-like			LOC116199022	1.1962520684874	2.68227242220732e-31	1.36509784474205e-29	UP	probable inactive 2-oxoglutarate-dependent dioxygenase AOP2
LOC116200043	-1.33633696615298	6.00456141309599e-05	0.00195790655334444	DOWN	histone H2B.1		cellular component:chromatin(GO:0000785); cellular component:nucleosome(GO:0000786); cellular component:protein-DNA complex(GO:0032993); cellular component:DNA packaging complex(GO:0044815); cellular component:chromosomal part(GO:0044427); cellular component:chromosome(GO:0005694); cellular component:non-membrane-bounded organelle(GO:0043228); cellular component:intracellular non-membrane-bounded…	LOC116192905	1.1496813043335	1.59787551412603e-09	7.23029444532825e-08	UP	major strawberry allergen Fra a 1.06-like		biological process:defense response(GO:0006952); biological process:response to stress(GO:0006950)	LOC116193522	-1.27214088225569	2.86900834125166e-31	1.45625064342521e-29	DOWN	transcription factor bHLH25-like		molecular function:protein dimerization activity(GO:0046983)
LOC116194551	5.31655107436562	6.05410020963567e-05	0.00196975887866447	UP	probable LRR receptor-like serine/threonine-protein kinase At4g29180			LOC116194923	1.06689545334411	1.65542143338477e-09	7.47342676136127e-08	UP	protein DETOXIFICATION 33-like		biological process:drug transmembrane transport(GO:0006855); biological process:drug transport(GO:0015893); biological process:response to drug(GO:0042493); biological process:response to chemical(GO:0042221); molecular function:drug transmembrane transporter activity(GO:0015238); molecular function:antiporter activity(GO:0015297); molecular function:secondary active transmembrane transporter act…	LOC116203070	1.97376932553062	3.10454224349135e-31	1.57162304289211e-29	UP	agamous-like MADS-box protein AGL62		molecular function:protein dimerization activity(GO:0046983)
LOC116193314	-1.35448612586004	6.22534078604941e-05	0.00202107041954048	DOWN	ethylene-responsive transcription factor RAP2-1-like		molecular function:DNA binding transcription factor activity(GO:0003700); molecular function:transcription regulator activity(GO:0140110)	LOC116211036	1.68796371548947	1.73069857298169e-09	7.79530508975407e-08	UP	lipase-like PAD4, transcript variant X2		biological process:lipid metabolic process(GO:0006629)	LOC116196449	1.23475703424712	3.16043703084297e-31	1.59568626279466e-29	UP	probable calcium-binding protein CML35	egr04626:Plant-pathogen interaction	molecular function:calcium ion binding(GO:0005509)
LOC116204529	-1.10713502174536	6.24777539878206e-05	0.00202395396541022	DOWN	protein DETOXIFICATION 14-like		biological process:response to chemical(GO:0042221); biological process:drug transmembrane transport(GO:0006855); biological process:drug transport(GO:0015893); biological process:response to drug(GO:0042493); molecular function:transmembrane transporter activity(GO:0022857); molecular function:drug transmembrane transporter activity(GO:0015238); molecular function:active transmembrane transporte…	LOC116195670	1.73373582531359	1.79422377052032e-09	8.06289594857904e-08	UP	pleiotropic drug resistance protein 3-like	egr02010:ABC transporters	molecular function:ATPase activity(GO:0016887); molecular function:nucleoside-triphosphatase activity(GO:0017111); molecular function:hydrolase activity, acting on acid anhydrides, in phosphorus-containing anhydrides(GO:0016818); molecular function:hydrolase activity, acting on acid anhydrides(GO:0016817); molecular function:pyrophosphatase activity(GO:0016462)	LOC116211825	1.01427980235183	4.08268643581619e-31	2.05588576853699e-29	UP	E3 ubiquitin-protein ligase RDUF2-like		molecular function:ubiquitin-protein transferase activity(GO:0004842); molecular function:ubiquitin-like protein transferase activity(GO:0019787); molecular function:ubiquitin protein ligase activity(GO:0061630); molecular function:ubiquitin-like protein ligase activity(GO:0061659)
LOC116206069	1.24747112531284	6.43725073827056e-05	0.00208082040098122	UP	proline-rich receptor-like protein kinase PERK14			LOC116200652	1.64958378079447	1.82204530686188e-09	8.16918391243589e-08	UP	transcription factor LHW-like			LOC116203648	1.36706108610212	4.25702828344997e-31	2.1380364418327e-29	UP	caffeic acid 3-O-methyltransferase 1-like	egr00940:Phenylpropanoid biosynthesis; egr00380:Tryptophan metabolism	molecular function:O-methyltransferase activity(GO:0008171); molecular function:methyltransferase activity(GO:0008168); molecular function:protein dimerization activity(GO:0046983); molecular function:transferase activity, transferring one-carbon groups(GO:0016741)
LOC116205958	-1.02618637856273	6.52827631993526e-05	0.00209662964649276	DOWN	TLC domain-containing protein 4-like, transcript variant X4			LOC116197723	-1.2397062237649	2.21586311026865e-09	9.88961410466827e-08	DOWN	uncharacterized LOC116197723			LOC116193458	1.24299409864189	5.5382144193656e-31	2.77419480823078e-29	UP	uncharacterized LOC116193458
LOC116190032	-1.08164846099357	6.5792613419236e-05	0.0021084697184611	DOWN	glycerophosphodiester phosphodiesterase GDPDL3-like		biological process:lipid metabolic process(GO:0006629); molecular function:phosphoric diester hydrolase activity(GO:0008081); molecular function:phosphoric ester hydrolase activity(GO:0042578); molecular function:hydrolase activity, acting on ester bonds(GO:0016788)	LOC116196392	-2.17902169684142	2.33561561010734e-09	1.04003901474621e-07	DOWN	NAC domain-containing protein 14-like			LOC116204653	1.50535742402156	1.09193725338303e-30	5.45539855518722e-29	UP	NADPH-dependent aldehyde reductase-like protein, chloroplastic	egr01212:Fatty acid metabolism; egr00780:Biotin metabolism; egr00061:Fatty acid biosynthesis; egr01240:Biosynthesis of cofactors
LOC116210499	1.66356852015325	6.78309832481156e-05	0.00216450406800718	UP	CYP enzymes assisting alcohol dehydrogenase-like	egr00620:Pyruvate metabolism; egr01200:Carbon metabolism; egr00350:Tyrosine metabolism; egr00010:Glycolysis / Gluconeogenesis; egr00071:Fatty acid degradation		LOC116192993	1.35247621027081	2.40607070328104e-09	1.06898284102915e-07	UP	putative lipase YDR444W, transcript variant X2			LOC116211601	1.23980475090317	1.18428483637635e-30	5.90132535306594e-29	UP	transmembrane protein 45B-like
LOC116194987	6.8996632645602	6.94791997027814e-05	0.00220766461353476	UP	gamma-glutamyl peptidase 5-like			LOC116189180	-1.90063332041794	2.55271506236886e-09	1.12647176164399e-07	DOWN	protein CUP-SHAPED COTYLEDON 2-like			LOC116187062	1.07284118643374	1.28475359849004e-30	6.38529229874543e-29	UP	uncharacterized LOC116187062
LOC116189367	-1.68629016880875	7.04454457522977e-05	0.00222888196369664	DOWN	malate dehydrogenase, chloroplastic-like	egr00620:Pyruvate metabolism; egr01200:Carbon metabolism; egr00710:Carbon fixation in photosynthetic organisms; egr00020:Citrate cycle (TCA cycle); egr00630:Glyoxylate and dicarboxylate metabolism; egr00270:Cysteine and methionine metabolism	biological process:carbohydrate metabolic process(GO:0005975); molecular function:oxidoreductase activity, acting on CH-OH group of donors(GO:0016614); molecular function:oxidoreductase activity, acting on the CH-OH group of donors, NAD or NADP as acceptor(GO:0016616)	LOC116210940	1.22107796951128	2.57090108690698e-09	1.1319475279948e-07	UP	transcription factor LHW			LOC116206379	1.35437659893824	1.35882040312542e-30	6.73586685549314e-29	UP	ABC transporter B family member 11-like, transcript variant X1	egr02010:ABC transporters	molecular function:ATPase activity(GO:0016887); molecular function:active transmembrane transporter activity(GO:0022804); molecular function:ATPase activity, coupled(GO:0042623); molecular function:ATPase activity, coupled to transmembrane movement of substances(GO:0042626); molecular function:ATPase activity, coupled to movement of substances(GO:0043492); molecular function:primary active transm…
LOC116208598	4.26996068613007	7.1335350566446e-05	0.00224751503240359	UP	pathogenesis-related protein STH-21-like		biological process:defense response(GO:0006952); biological process:response to stress(GO:0006950)	LOC116196196	-2.60348562837728	2.60590781681384e-09	1.14478815818012e-07	DOWN	snakin-2-like			LOC116194242	1.20378686838047	1.68366728544447e-30	8.32455703178956e-29	UP	uncharacterized LOC116194242
LOC116201200	-1.20744760166742	7.15417174731122e-05	0.00224927159735465	DOWN	lanC-like protein GCL1			LOC116188378	-1.4315322761138	2.6326285454292e-09	1.15393939799987e-07	DOWN	protein SULFUR DEFICIENCY-INDUCED 1			LOC116212637	1.42741537357738	1.70574040742978e-30	8.41190069142051e-29	UP	calcium-binding protein KRP1		molecular function:calcium ion binding(GO:0005509)
LOC116193003	-1.03256395854863	7.23803690290532e-05	0.00227085804848715	DOWN	BTB/POZ domain-containing protein POB1-like, transcript variant X1			LOC116194404	1.13614316183782	2.7159224638754e-09	1.18779171506051e-07	UP	monooxygenase 1-like		molecular function:FAD binding(GO:0071949); molecular function:flavin adenine dinucleotide binding(GO:0050660); molecular function:coenzyme binding(GO:0050662)	LOC116201106	1.23026368281644	1.89238416108785e-30	9.30828652432001e-29	UP	basic endochitinase-like	egr04016:MAPK signaling pathway - plant; egr00520:Amino sugar and nucleotide sugar metabolism	biological process:cell wall organization or biogenesis(GO:0071554); biological process:aminoglycan metabolic process(GO:0006022); biological process:aminoglycan catabolic process(GO:0006026); biological process:chitin metabolic process(GO:0006030); biological process:chitin catabolic process(GO:0006032); biological process:amino sugar metabolic process(GO:0006040); biological process:cell wall m…
LOC116207641	-1.02140698637192	7.63055945925449e-05	0.00238898899296659	DOWN	adenylyl-sulfate kinase 3-like, transcript variant X4	egr00920:Sulfur metabolism; egr00230:Purine metabolism		LOC116195219	1.17949255833802	2.88810296447307e-09	1.26028065440804e-07	UP	protein ENHANCED DISEASE RESISTANCE 4-like, transcript variant X1			LOC116190197	1.00166021067581	2.07274162805542e-30	1.01692221006266e-28	UP	-
LOC116195841	1.14559426719906	7.76885963384294e-05	0.00242431012681368	UP	abscisate beta-glucosyltransferase-like	egr00906:Carotenoid biosynthesis	molecular function:transferase activity, transferring glycosyl groups(GO:0016757); molecular function:transferase activity, transferring hexosyl groups(GO:0016758)	LOC116195314	1.409596253691	3.00698006892681e-09	1.30344602855051e-07	UP	uncharacterized LOC116195314			LOC116216000	2.20042061554235	2.94294571872227e-30	1.44015689850807e-28	UP	protein RALF-like 1
LOC116203664	-1.08597599684121	7.775844052121e-05	0.00242431012681368	DOWN	putative glycerol-3-phosphate transporter 4			LOC116194987	8.4700506099352	3.01769522669072e-09	1.30520314738524e-07	UP	gamma-glutamyl peptidase 5-like			LOC116207270	1.38263210819415	3.09732404926476e-30	1.51182684092629e-28	UP	uncharacterized LOC116207270
LOC116187058	1.15493243634788	7.83571766695153e-05	0.00243281928561859	UP	probable inactive purple acid phosphatase 27		molecular function:acid phosphatase activity(GO:0003993); molecular function:phosphoric ester hydrolase activity(GO:0042578); molecular function:hydrolase activity, acting on ester bonds(GO:0016788); molecular function:phosphatase activity(GO:0016791)	LOC116215544	1.01560268710804	3.03770259406302e-09	1.31096270760962e-07	UP	calcium-transporting ATPase 1-like		molecular function:calmodulin binding(GO:0005516)	LOC116206636	1.05453912017929	3.1119539368762e-30	1.51509287972659e-28	UP	lysine-specific demethylase JMJ706-like
LOC116206397	1.54714601369869	8.26654644587588e-05	0.00254541452830331	UP	phosphatidylinositol 4-kinase gamma 5-like, transcript variant X4			LOC116203648	1.49923106520421	3.07548777094305e-09	1.32290526473018e-07	UP	caffeic acid 3-O-methyltransferase 1-like	egr00940:Phenylpropanoid biosynthesis; egr00380:Tryptophan metabolism	molecular function:O-methyltransferase activity(GO:0008171); molecular function:protein dimerization activity(GO:0046983); molecular function:transferase activity, transferring one-carbon groups(GO:0016741); molecular function:methyltransferase activity(GO:0008168)	LOC116198879	1.53463807483633	4.29961090862833e-30	2.08799170969903e-28	UP	inactive receptor-like serine/threonine-protein kinase At2g40270, transcript variant X2
LOC116206785	-1.51622415326008	8.38704499968058e-05	0.00257720432150679	DOWN	uncharacterized LOC116206785, transcript variant X1			LOC116205999	1.03084257021008	3.07887919520729e-09	1.32290526473018e-07	UP	caffeoyl-CoA O-methyltransferase	egr00940:Phenylpropanoid biosynthesis; egr00941:Flavonoid biosynthesis; egr00945:Stilbenoid, diarylheptanoid and gingerol biosynthesis	molecular function:O-methyltransferase activity(GO:0008171); molecular function:transferase activity, transferring one-carbon groups(GO:0016741); molecular function:methyltransferase activity(GO:0008168)	LOC116202855	1.63286853123799	4.37372256348824e-30	2.11859124680642e-28	UP	probable F-box protein At4g22030
LOC116213020	-1.89550360540296	9.33529634305935e-05	0.00285161002838822	DOWN	uncharacterized LOC116213020			LOC116205473	1.21560581886182	3.13420618532207e-09	1.34373089253863e-07	UP	uncharacterized LOC116205473			LOC116215544	1.03129548568904	4.50412390393424e-30	2.17623303054645e-28	UP	calcium-transporting ATPase 1-like		molecular function:calmodulin binding(GO:0005516)
LOC116188438	1.10693813663873	9.33733295755886e-05	0.00285161002838822	UP	bifunctional 3-dehydroquinate dehydratase/shikimate dehydrogenase, chloroplastic-like, transcript variant X4	egr00999:Biosynthesis of various plant secondary metabolites; egr00400:Phenylalanine, tyrosine and tryptophan biosynthesis; egr01230:Biosynthesis of amino acids	molecular function:oxidoreductase activity, acting on CH-OH group of donors(GO:0016614); molecular function:oxidoreductase activity, acting on the CH-OH group of donors, NAD or NADP as acceptor(GO:0016616); molecular function:carbon-oxygen lyase activity(GO:0016835); molecular function:hydro-lyase activity(GO:0016836); molecular function:lyase activity(GO:0016829)	LOC116195052	-1.77767974604645	3.19428208817724e-09	1.36649713872613e-07	DOWN	uncharacterized LOC116195052		biological process:defense response(GO:0006952); biological process:response to stress(GO:0006950)	LOC116190244	1.02438815105599	4.62350043183806e-30	2.22827034701084e-28	UP	cytochrome P450 81E8-like		molecular function:heme binding(GO:0020037); molecular function:tetrapyrrole binding(GO:0046906); molecular function:oxidoreductase activity, acting on paired donors, with incorporation or reduction of molecular oxygen(GO:0016705); molecular function:iron ion binding(GO:0005506)
LOC116203905	-1.62231887778274	9.44123798292832e-05	0.00287745812320513	DOWN	18.1 kDa class I heat shock protein-like	egr04141:Protein processing in endoplasmic reticulum		LOC116205823	1.49232865088593	3.22756358332194e-09	1.3766059088861e-07	UP	uncharacterized LOC116205823			LOC116214620	1.15459265216856	5.69341508870016e-30	2.73699816039906e-28	UP	flavonol 3-O-glucosyltransferase UGT89B1-like		molecular function:transferase activity, transferring hexosyl groups(GO:0016758); molecular function:transferase activity, transferring glycosyl groups(GO:0016757)
LOC116207011	-1.92051210791273	9.63382027939489e-05	0.00293017254689375	DOWN	uncharacterized LOC116207011			LOC116214036	1.17614017894865	3.23196405903949e-09	1.3766059088861e-07	UP	nonsense-mediated mRNA decay protein 2-like, transcript variant X1		molecular function:zinc ion binding(GO:0008270)	LOC116189580	1.0689619598502	6.01877493353362e-30	2.87890525329547e-28	UP	extended synaptotagmin-1
LOC116208888	5.20963423672312	9.79836791591103e-05	0.00295613790820637	UP	major strawberry allergen Fra a 1.06-like		biological process:defense response(GO:0006952); biological process:response to stress(GO:0006950)	LOC116190271	1.22210213593614	3.28176330161116e-09	1.3947849971468e-07	UP	glutathione S-transferase-like	egr00480:Glutathione metabolism		LOC116215135	1.28431260747391	6.09462709515894e-30	2.90789895277771e-28	UP	flavonoid 3'-monooxygenase	egr00941:Flavonoid biosynthesis	molecular function:heme binding(GO:0020037); molecular function:tetrapyrrole binding(GO:0046906); molecular function:oxidoreductase activity, acting on paired donors, with incorporation or reduction of molecular oxygen(GO:0016705); molecular function:iron ion binding(GO:0005506)
LOC116212919	1.17626517088407	9.94122524045534e-05	0.00298716816380201	UP	uncharacterized LOC116212919			LOC116201085	1.09184176629895	3.35556953850126e-09	1.41999295826901e-07	UP	UPF0496 protein 1-like, transcript variant X1			LOC116208598	1.85431882801261	7.88148939519077e-30	3.75107793284828e-28	UP	pathogenesis-related protein STH-21-like		biological process:defense response(GO:0006952); biological process:response to stress(GO:0006950)
LOC116201451	-1.23737460995686	0.000103464669698326	0.00308411452549861	DOWN	uncharacterized LOC116201451			LOC116215516	-1.04511401324088	3.46627996316334e-09	1.46368153703145e-07	DOWN	ethylene-responsive transcription factor ERF062-like		molecular function:DNA binding transcription factor activity(GO:0003700); molecular function:transcription regulator activity(GO:0140110)	LOC116213600	1.27878337675964	9.12814837033488e-30	4.33359979223486e-28	UP	ethylene-responsive transcription factor 2-like		molecular function:DNA binding transcription factor activity(GO:0003700); molecular function:transcription regulator activity(GO:0140110)
LOC116215447	-1.34068498096209	0.000106765173160368	0.00316984313315495	DOWN	calcyclin-binding protein-like			LOC116197460	1.15585087406195	3.49959867698595e-09	1.47457283609001e-07	UP	protein SRG1-like			LOC116214521	1.89677237378636	9.23637201904879e-30	4.37409826261901e-28	UP	uncharacterized LOC116214521
LOC116190047	-4.23818394649428	0.000107921025399743	0.00319780276452334	DOWN	cytochrome b	egr00190:Oxidative phosphorylation		LOC116205804	1.12569614581591	3.52225142493358e-09	1.48093287915716e-07	UP	ACT domain-containing protein ACR8-like			LOC116188117	1.32913385651711	9.45636231316356e-30	4.46719491947343e-28	UP	protein ALP1-like
LOC116206373	1.01254063143978	0.000110004590715128	0.00324665722873462	UP	AT-hook motif nuclear-localized protein 17-like			LOC116211311	-1.2361291657401	3.62075619786158e-09	1.51584350822013e-07	DOWN	translocator protein homolog			LOC116203344	2.33704129669123	1.09978884458428e-29	5.16982022140171e-28	UP	uncharacterized LOC116203344		biological process:protein folding(GO:0006457); molecular function:unfolded protein binding(GO:0051082)
LOC116211879	-1.22457480464636	0.000115631480809498	0.003399292390569	DOWN	EID1-like F-box protein 3			LOC116192069	1.92003454520188	4.04776026326533e-09	1.6802492974186e-07	UP	glutamate receptor 2.8-like		molecular function:signal transducer activity(GO:0004871); molecular function:signaling receptor activity(GO:0038023); molecular function:molecular transducer activity(GO:0060089); molecular function:transmembrane signaling receptor activity(GO:0004888); molecular function:ionotropic glutamate receptor activity(GO:0004970); molecular function:extracellular ligand-gated ion channel activity(GO:000…	LOC116196176	1.68473974798945	1.34464600126195e-29	6.29522475306695e-28	UP	monooxygenase 2-like		molecular function:FAD binding(GO:0071949); molecular function:coenzyme binding(GO:0050662); molecular function:flavin adenine dinucleotide binding(GO:0050660)
LOC116210451	2.1821727498907	0.000116154629709346	0.00340796314357441	UP	E3 ubiquitin-protein ligase PUB24-like		biological process:protein ubiquitination(GO:0016567); biological process:protein modification by small protein conjugation(GO:0032446); biological process:protein modification by small protein conjugation or removal(GO:0070647); molecular function:ubiquitin-protein transferase activity(GO:0004842); molecular function:ubiquitin-like protein transferase activity(GO:0019787)	LOC116203217	2.93137788696167	4.1495297364424e-09	1.71623770608413e-07	UP	probable F-box protein At4g22030			LOC116190114	1.00551181909822	1.42573124914944e-29	6.63660509512613e-28	UP	28S ribosomal RNA
LOC116215536	1.04810676851906	0.0001182039268104	0.00344309588034628	UP	cold-responsive protein kinase 1-like			LOC116203043	2.04923442840833	4.15197607657775e-09	1.71623770608413e-07	UP	1-aminocyclopropane-1-carboxylate synthase-like	egr04016:MAPK signaling pathway - plant; egr00270:Cysteine and methionine metabolism	molecular function:vitamin binding(GO:0019842); molecular function:pyridoxal phosphate binding(GO:0030170); molecular function:vitamin B6 binding(GO:0070279); molecular function:coenzyme binding(GO:0050662)	LOC116202357	1.09311489045493	2.07785970035336e-29	9.60192551603968e-28	UP	nitrate regulatory gene2 protein, transcript variant X1
LOC116208151	1.78209676587225	0.00011850484012977	0.00344309588034628	UP	probable leucine-rich repeat receptor-like protein kinase At5g49770			LOC116196772	1.32397522533245	4.1672833068404e-09	1.71893856486156e-07	UP	probable galactinol--sucrose galactosyltransferase 5	egr00052:Galactose metabolism		LOC116215748	1.24761439384247	2.65808273339185e-29	1.22535045813486e-27	UP	cytochrome P450 81Q32-like		molecular function:heme binding(GO:0020037); molecular function:tetrapyrrole binding(GO:0046906); molecular function:oxidoreductase activity, acting on paired donors, with incorporation or reduction of molecular oxygen(GO:0016705); molecular function:iron ion binding(GO:0005506)
LOC116198121	-1.50858290334087	0.000123774441058544	0.00357533366106053	DOWN	20 kDa chaperonin, chloroplastic-like		biological process:protein folding(GO:0006457)	LOC116201862	1.85602874599946	4.26150143725741e-09	1.75410919454169e-07	UP	zinc finger protein ZAT5			LOC116213702	1.05274668737133	2.71453348418632e-29	1.2483583504987e-27	UP	phosphoenolpyruvate carboxylase, transcript variant X2	egr00620:Pyruvate metabolism; egr00710:Carbon fixation in photosynthetic organisms; egr01200:Carbon metabolism	biological process:drug metabolic process(GO:0017144); biological process:generation of precursor metabolites and energy(GO:0006091); biological process:carboxylic acid metabolic process(GO:0019752); biological process:energy derivation by oxidation of organic compounds(GO:0015980); biological process:cellular respiration(GO:0045333); biological process:oxoacid metabolic process(GO:0043436); biol…
LOC116211442	1.23878436606037	0.000124657734895925	0.00359389693616939	UP	protein EARLY-RESPONSIVE TO DEHYDRATION 7, chloroplastic-like, transcript variant X1	egr04144:Endocytosis		LOC116196935	1.09006054186337	4.42292239518771e-09	1.80915069914223e-07	UP	aspartokinase 2, chloroplastic, transcript variant X2	egr00270:Cysteine and methionine metabolism; egr00260:Glycine, serine and threonine metabolism; egr00300:Lysine biosynthesis; egr01210:2-Oxocarboxylic acid metabolism; egr01230:Biosynthesis of amino acids		LOC116188942	1.27010434345445	3.50463661358689e-29	1.60783629255543e-27	UP	-	egr00592:alpha-Linolenic acid metabolism
LOC116202461	1.1865269700286	0.000125932514903849	0.00361668495687322	UP	dirigent protein 5-like			LOC116204017	1.7240559105991	4.61653719229102e-09	1.88441277517829e-07	UP	calmodulin-binding receptor kinase CaMRLK			LOC116198835	1.09918034040546	3.90097260032891e-29	1.78110196357123e-27	UP	uncharacterized LOC116198835
LOC116205998	5.82883867401483	0.00012646674058734	0.00362505624554959	UP	uncharacterized LOC116205998			LOC116201655	2.99329674070689	4.6468883634009e-09	1.89285828906681e-07	UP	probable mannitol dehydrogenase, transcript variant X1			LOC116204562	1.4289067827005	4.1656309839346e-29	1.89740017490195e-27	UP	ethylene-responsive transcription factor 13-like		molecular function:DNA binding transcription factor activity(GO:0003700); molecular function:transcription regulator activity(GO:0140110)
LOC116208084	-1.3809597235835	0.000126804714408701	0.00362778085245123	DOWN	protein trichome birefringence-like 10			LOC116194804	4.01765109828092	4.90518651173609e-09	1.98979957193468e-07	UP	protein DETOXIFICATION 51-like		biological process:drug transmembrane transport(GO:0006855); biological process:drug transport(GO:0015893); biological process:response to drug(GO:0042493); biological process:response to chemical(GO:0042221); molecular function:drug transmembrane transporter activity(GO:0015238); molecular function:antiporter activity(GO:0015297); molecular function:secondary active transmembrane transporter act…	LOC116205535	3.0114943751852	4.23784608367056e-29	1.92569744063935e-27	UP	BON1-associated protein 2
LOC116201042	-1.16557055905467	0.000128659140718201	0.00367379657263025	DOWN	uncharacterized LOC116201042			LOC116195005	6.35548246247098	5.24641804844519e-09	2.11944471800385e-07	UP	protein DMR6-LIKE OXYGENASE 2			LOC116205931	1.17973703114147	5.29491533153509e-29	2.38897066435809e-27	UP	phenylcoumaran benzylic ether reductase Pyrc5-like
LOC116215350	-2.32836889684401	0.000136796993825431	0.00389059240744455	DOWN	stachyose synthase-like	egr00052:Galactose metabolism		LOC116212789	2.06296985809102	5.31147263997105e-09	2.14131035874389e-07	UP	U-box domain-containing protein 21-like		biological process:protein ubiquitination(GO:0016567); biological process:protein modification by small protein conjugation(GO:0032446); biological process:protein modification by small protein conjugation or removal(GO:0070647); molecular function:ubiquitin-protein transferase activity(GO:0004842); molecular function:ubiquitin-like protein transferase activity(GO:0019787)	LOC116202446	2.5510459706546	5.7278128957051e-29	2.57819125270122e-27	UP	NAC domain-containing protein 22-like
LOC116208313	-2.88163533727055	0.000137293571630057	0.00389059240744455	DOWN	uncharacterized LOC116208313			LOC116206253	-2.12923448355657	5.36996055747686e-09	2.16037350042204e-07	DOWN	uncharacterized LOC116206253			LOC116203445	1.65480519213448	1.00690602217401e-28	4.50042188130935e-27	UP	putative germin-like protein 2-1, transcript variant X1		molecular function:nutrient reservoir activity(GO:0045735)
LOC116189342	-1.88354486925885	0.000139719937434152	0.00394438099365148	DOWN	probable xyloglucan endotransglucosylase/hydrolase protein 23	egr04075:Plant hormone signal transduction	biological process:polysaccharide metabolic process(GO:0005976); biological process:cellular glucan metabolic process(GO:0006073); biological process:glucan metabolic process(GO:0044042); biological process:cellular polysaccharide metabolic process(GO:0044264); biological process:cellular carbohydrate metabolic process(GO:0044262); biological process:carbohydrate metabolic process(GO:0005975); ce…	LOC116197234	-1.34914275068535	5.42781184864283e-09	2.17478767996848e-07	DOWN	flavonol synthase/flavanone 3-hydroxylase-like			LOC116215207	1.00866587323978	1.10939118696155e-28	4.94689972036474e-27	UP	monoglyceride lipase
LOC116208106	-1.08693563972647	0.000145690781049704	0.00408974835375241	DOWN	L-ascorbate peroxidase 2, cytosolic	egr00480:Glutathione metabolism; egr00053:Ascorbate and aldarate metabolism	biological process:response to stress(GO:0006950); biological process:response to oxidative stress(GO:0006979); molecular function:heme binding(GO:0020037); molecular function:tetrapyrrole binding(GO:0046906); molecular function:peroxidase activity(GO:0004601); molecular function:oxidoreductase activity, acting on peroxide as acceptor(GO:0016684); molecular function:antioxidant activity(GO:001620…	LOC116186982	2.19541064749636	5.65793250704853e-09	2.26236472674698e-07	UP	malate synthase, glyoxysomal	egr00630:Glyoxylate and dicarboxylate metabolism; egr00620:Pyruvate metabolism; egr01200:Carbon metabolism	biological process:cellular carbohydrate metabolic process(GO:0044262); biological process:carbohydrate metabolic process(GO:0005975); biological process:monocarboxylic acid metabolic process(GO:0032787); biological process:oxoacid metabolic process(GO:0043436); biological process:organic acid metabolic process(GO:0006082); biological process:carboxylic acid metabolic process(GO:0019752); biologi…	LOC116201755	1.75963718758084	1.41885408052701e-28	6.3120816146522e-27	UP	F-box/kelch-repeat protein At1g80440-like
LOC116187969	1.1673870237364	0.000151344646044884	0.00423254858433388	UP	TMV resistance protein N-like, transcript variant X11			LOC116206818	1.04482763178633	5.91635005389978e-09	2.35607818304997e-07	UP	uncharacterized LOC116206818	egr04120:Ubiquitin mediated proteolysis		LOC116196935	1.01063086472541	1.54324806121406e-28	6.84950912750474e-27	UP	aspartokinase 2, chloroplastic, transcript variant X2	egr00270:Cysteine and methionine metabolism; egr00300:Lysine biosynthesis; egr01230:Biosynthesis of amino acids; egr00260:Glycine, serine and threonine metabolism; egr01210:2-Oxocarboxylic acid metabolism
LOC116211089	-2.1898314246827	0.000152150195405078	0.00424712339846623	DOWN	small heat shock protein, chloroplastic-like	egr04141:Protein processing in endoplasmic reticulum		LOC116210511	-1.28887057623945	6.16387114246811e-09	2.43977226857329e-07	DOWN	aldehyde dehydrogenase family 3 member F1-like	egr00380:Tryptophan metabolism; egr00280:Valine, leucine and isoleucine degradation; egr00310:Lysine degradation; egr00770:Pantothenate and CoA biosynthesis; egr00620:Pyruvate metabolism; egr00410:beta-Alanine metabolism; egr00340:Histidine metabolism; egr00010:Glycolysis / Gluconeogenesis; egr00071:Fatty acid degradation; egr00561:Glycerolipid metabolism; egr00053:Ascorbate and aldarate metaboli…		LOC116202743	1.38891853906156	1.80850220808431e-28	7.98964459289097e-27	UP	protein P21-like
LOC116200065	-1.59856510733887	0.000155006240436917	0.00431224415642428	DOWN	non-specific lipid-transfer protein 1-like			LOC116215381	1.88350293964617	6.58455051588358e-09	2.59579674562791e-07	UP	LRR receptor-like serine/threonine-protein kinase FLS2			LOC116202751	1.18624455927542	1.93226503477909e-28	8.51669242234618e-27	UP	cellulose synthase-like protein D2, transcript variant X1		biological process:cellular carbohydrate metabolic process(GO:0044262); biological process:cellular glucan metabolic process(GO:0006073); biological process:glucan metabolic process(GO:0044042); biological process:cellular polysaccharide metabolic process(GO:0044264); biological process:polysaccharide metabolic process(GO:0005976); biological process:carbohydrate biosynthetic process(GO:0016051);…
LOC116197277	-3.34039323083168	0.000155149289203105	0.00431224415642428	DOWN	spidroin-1-like			LOC116209549	1.26118634203548	6.66674614412235e-09	2.62292283537729e-07	UP	exocyst complex component EXO70H1-like		biological process:exocytosis(GO:0006887); biological process:secretion by cell(GO:0032940); biological process:secretion(GO:0046903); biological process:vesicle-mediated transport(GO:0016192); cellular component:cell periphery(GO:0071944); cellular component:exocyst(GO:0000145); cellular component:cell cortex(GO:0005938); cellular component:cell cortex part(GO:0044448); cellular component:cytopl…	LOC116214711	1.09302343677709	2.10680917265726e-28	9.26462052077508e-27	UP	NAC domain-containing protein 83-like
LOC116197661	-1.24257709919813	0.000155349360931851	0.00431224415642428	DOWN	endochitinase-like	egr04016:MAPK signaling pathway - plant; egr00520:Amino sugar and nucleotide sugar metabolism	biological process:cell wall organization or biogenesis(GO:0071554); biological process:aminoglycan metabolic process(GO:0006022); biological process:aminoglycan catabolic process(GO:0006026); biological process:chitin metabolic process(GO:0006030); biological process:chitin catabolic process(GO:0006032); biological process:amino sugar metabolic process(GO:0006040); biological process:cell wall m…	LOC116206631	2.84768682929825	6.95512148874225e-09	2.73089569797449e-07	UP	uncharacterized N-acetyltransferase p20-like			LOC116204265	2.82627054178785	2.33772781461764e-28	1.02564449062018e-26	UP	uncharacterized LOC116204265
LOC116195831	-2.3555861325999	0.00015618966882433	0.00432752600041289	DOWN	vacuolar protein sorting-associated protein 60.1-like	egr04144:Endocytosis	biological process:vacuolar transport(GO:0007034)	LOC116194017	2.74721829105619	7.66281823264213e-09	3.00275195264314e-07	UP	uncharacterized LOC116194017			LOC116200129	1.33119712810172	2.62750877103477e-28	1.1501377269541e-26	UP	allene oxide cyclase, chloroplastic-like	egr00592:alpha-Linolenic acid metabolism	biological process:monocarboxylic acid biosynthetic process(GO:0072330); biological process:monocarboxylic acid metabolic process(GO:0032787); biological process:small molecule biosynthetic process(GO:0044283); biological process:organic acid biosynthetic process(GO:0016053); biological process:carboxylic acid biosynthetic process(GO:0046394); biological process:carboxylic acid metabolic process(…
LOC116214087	-1.00712800358425	0.000160397536691248	0.00443588298693907	DOWN	ribonuclease 2		molecular function:endoribonuclease activity(GO:0004521); molecular function:ribonuclease activity(GO:0004540); molecular function:endonuclease activity(GO:0004519); molecular function:hydrolase activity, acting on ester bonds(GO:0016788); molecular function:nuclease activity(GO:0004518); molecular function:catalytic activity, acting on RNA(GO:0140098); molecular function:RNA binding(GO:0003723)	LOC116195341	1.09564278783223	8.5953969731436e-09	3.34146057330957e-07	UP	arabinogalactan protein 13-like			LOC116205374	2.0199762620757	3.04258093742296e-28	1.32574559796158e-26	UP	probable pectinesterase/pectinesterase inhibitor 60	egr00040:Pentose and glucuronate interconversions	biological process:cell wall organization or biogenesis(GO:0071554); biological process:external encapsulating structure organization(GO:0045229); biological process:cell wall organization(GO:0071555); biological process:cell wall modification(GO:0042545); biological process:cellular component organization(GO:0016043); biological process:cellular component organization or biogenesis(GO:0071840); …
LOC116206625	1.46643183188025	0.00016322021758357	0.00449988965713659	UP	mitogen-activated protein kinase kinase kinase 17			LOC116194233	1.18451088054148	9.48299681638657e-09	3.67194380678779e-07	UP	MDIS1-interacting receptor like kinase 2-like			LOC116208697	1.27565828929779	3.87478946620499e-28	1.68451838183422e-26	UP	ankyrin repeat domain-containing protein 13C-like
LOC116215597	-1.16069607437616	0.00016468555437714	0.00452098174461068	DOWN	phosphatidylinositol/phosphatidylcholine transfer protein SFH13, transcript variant X1			LOC116187922	-1.01517061524339	9.97157482325264e-09	3.85351214027592e-07	DOWN	putative disease resistance protein RGA4, transcript variant X1		molecular function:ADP binding(GO:0043531)	LOC116207084	1.3042290977599	6.13341252418977e-28	2.66036768236731e-26	UP	uncharacterized LOC116207084
LOC116187190	1.27263089001674	0.000165439118264059	0.00453333539845038	UP	germin-like protein subfamily 1 member 14		molecular function:nutrient reservoir activity(GO:0045735)	LOC116194489	-1.62844368304	1.0023132215298e-08	3.86581160421915e-07	DOWN	zinc finger CCCH domain-containing protein 14-like, transcript variant X1			LOC116203040	1.29684130966424	6.19660998186431e-28	2.68168484135783e-26	UP	ARGOS-like protein
LOC116197905	1.15121198713851	0.000176948588912611	0.00482217194675352	UP	putative serine/threonine-protein kinase-like protein CCR3			LOC116215352	1.17761439196369	1.08768758510826e-08	4.18684928389513e-07	UP	uncharacterized protein YNL144C-like, transcript variant X1			LOC116208610	1.62044154774321	6.29201014489071e-28	2.71681026278822e-26	UP	pathogenesis-related protein STH-21-like		biological process:defense response(GO:0006952); biological process:response to stress(GO:0006950)
LOC116188309	-1.66634150735152	0.000180353112433025	0.00490599887263168	DOWN	uncharacterized LOC116188309, transcript variant X2			LOC116198055	4.21512814175966	1.10843065181411e-08	4.25832975705763e-07	UP	GDSL esterase/lipase At5g03610-like		molecular function:hydrolase activity, acting on ester bonds(GO:0016788)	LOC116203864	1.5061159386549	6.82743666198416e-28	2.94134602017986e-26	UP	putative RING-H2 finger protein ATL21B
LOC116201766	-2.35975404289631	0.000182613252762676	0.00495844784865054	DOWN	uncharacterized LOC116201766			LOC116194491	7.55342331457973	1.2169543141077e-08	4.63886884753155e-07	UP	cytochrome P450 94B3-like		molecular function:heme binding(GO:0020037); molecular function:tetrapyrrole binding(GO:0046906); molecular function:oxidoreductase activity, acting on paired donors, with incorporation or reduction of molecular oxygen(GO:0016705); molecular function:iron ion binding(GO:0005506)	LOC116194017	1.83467753118094	7.24714960815804e-28	3.11513176287604e-26	UP	uncharacterized LOC116194017
LOC116194939	-1.8313348924462	0.000184459189379831	0.00497860075897577	DOWN	chalcone--flavonone isomerase-like	egr00941:Flavonoid biosynthesis	molecular function:intramolecular lyase activity(GO:0016872); molecular function:isomerase activity(GO:0016853)	LOC116197310	1.36636905300933	1.26603672196116e-08	4.80725920414439e-07	UP	wall-associated receptor kinase-like 20		molecular function:carbohydrate binding(GO:0030246); molecular function:pattern binding(GO:0001871); molecular function:polysaccharide binding(GO:0030247)	LOC116209174	2.14455061827149	9.4460007072749e-28	4.05116682018745e-26	UP	probable F-box protein At4g22030
LOC116198735	1.86272795300327	0.000184688952756969	0.00497860075897577	UP	uncharacterized LOC116198735			LOC116215971	-1.35522288342878	1.35658454393173e-08	5.11145403254893e-07	DOWN	uncharacterized LOC116215971, transcript variant X3			LOC116197520	1.55701119707265	1.13390656684145e-27	4.85215399734732e-26	UP	-		biological process:defense response(GO:0006952); biological process:response to stress(GO:0006950)
LOC116197829	-1.64593835958592	0.000204735953710104	0.00546963637335723	DOWN	17.8 kDa class I heat shock protein-like	egr04141:Protein processing in endoplasmic reticulum		LOC116202646	5.72510016281076	1.45726805258928e-08	5.4642588329277e-07	UP	geraniol 8-hydroxylase-like		molecular function:heme binding(GO:0020037); molecular function:tetrapyrrole binding(GO:0046906); molecular function:oxidoreductase activity, acting on paired donors, with incorporation or reduction of molecular oxygen(GO:0016705); molecular function:iron ion binding(GO:0005506)	LOC116200901	1.8286908369196	1.47936859187442e-27	6.30217624462572e-26	UP	NAC domain-containing protein 90-like
LOC116194629	-1.09783581977089	0.000207908500591203	0.00554319687917939	DOWN	uncharacterized LOC116194629			LOC116192658	-1.47909768131509	1.45858590803919e-08	5.4642588329277e-07	DOWN	BAG family molecular chaperone regulator 6		molecular function:chaperone binding(GO:0051087)	LOC116204856	1.05714423963075	1.68557259968699e-27	7.14870068111692e-26	UP	ethylene-responsive transcription factor 2		molecular function:DNA binding transcription factor activity(GO:0003700); molecular function:transcription regulator activity(GO:0140110)
LOC116198837	1.08887865902037	0.000208231783127068	0.00554319687917939	UP	auxin-responsive protein SAUR71-like	egr04075:Plant hormone signal transduction	biological process:response to chemical(GO:0042221); biological process:response to endogenous stimulus(GO:0009719); biological process:response to hormone(GO:0009725); biological process:response to organic substance(GO:0010033); biological process:response to auxin(GO:0009733)	LOC116211442	1.79324587264769	1.71480176005242e-08	6.37535310905258e-07	UP	protein EARLY-RESPONSIVE TO DEHYDRATION 7, chloroplastic-like, transcript variant X1	egr04144:Endocytosis		LOC116195728	1.00987348790148	1.81455096568855e-27	7.67864859870643e-26	UP	probable serine/threonine-protein kinase PBL1
LOC116192015	-1.11072862279613	0.000210094759427047	0.00558283832256855	DOWN	reticulon-like protein B23, transcript variant X1			LOC116194670	2.0633301847372	1.73670578046575e-08	6.4445599160351e-07	UP	GABA transporter 1-like			LOC116196171	1.06756077200982	1.89074262951174e-27	7.98336793898928e-26	UP	fructose-bisphosphate aldolase 6, cytosolic	egr00010:Glycolysis / Gluconeogenesis; egr00030:Pentose phosphate pathway; egr00710:Carbon fixation in photosynthetic organisms; egr00051:Fructose and mannose metabolism; egr01200:Carbon metabolism; egr01230:Biosynthesis of amino acids	biological process:drug metabolic process(GO:0017144); biological process:carbohydrate metabolic process(GO:0005975); biological process:pyridine nucleotide metabolic process(GO:0019362); biological process:nicotinamide nucleotide metabolic process(GO:0046496); biological process:oxidoreduction coenzyme metabolic process(GO:0006733); biological process:pyridine-containing compound metabolic proce…
LOC116214040	-2.3800850152805	0.000210699171841488	0.00558895458664437	DOWN	microtubule-associated protein RP/EB family member 1B		molecular function:microtubule binding(GO:0008017); molecular function:tubulin binding(GO:0015631); molecular function:cytoskeletal protein binding(GO:0008092)	LOC116201902	2.17808241525373	1.83579875418754e-08	6.79939602850597e-07	UP	cytochrome P450 94C1-like		molecular function:heme binding(GO:0020037); molecular function:tetrapyrrole binding(GO:0046906); molecular function:oxidoreductase activity, acting on paired donors, with incorporation or reduction of molecular oxygen(GO:0016705); molecular function:iron ion binding(GO:0005506)	LOC116212230	1.87081997014212	2.82166933640862e-27	1.18877614316465e-25	UP	uncharacterized LOC116212230
LOC116200106	-1.06267695478171	0.000217353527491737	0.00574505766294089	DOWN	tetraspanin-8-like			LOC116203507	1.56878530138923	1.88534562731184e-08	6.9697314860228e-07	UP	U-box domain-containing protein 44-like		biological process:protein ubiquitination(GO:0016567); biological process:protein modification by small protein conjugation(GO:0032446); biological process:protein modification by small protein conjugation or removal(GO:0070647); molecular function:ubiquitin-protein transferase activity(GO:0004842); molecular function:ubiquitin-like protein transferase activity(GO:0019787)	LOC116196986	1.35969832844239	2.89034517342986e-27	1.21502726068081e-25	UP	probable LRR receptor-like serine/threonine-protein kinase RKF3
LOC116196588	1.09889138946728	0.000219418559704452	0.00576900839898995	UP	probable protein phosphatase 2C 46, transcript variant X3			LOC116194577	1.59161838921983	1.91065709771512e-08	7.05000085038275e-07	UP	-		molecular function:transferase activity, transferring hexosyl groups(GO:0016758); molecular function:transferase activity, transferring glycosyl groups(GO:0016757)	LOC116204611	1.22943609173919	3.26721152647951e-27	1.36443614842148e-25	UP	putative receptor-like protein kinase At4g00960
LOC116207056	-1.69887826009862	0.000223461263295209	0.00586497452732978	DOWN	glyoxylate/hydroxypyruvate reductase HPR3-like		molecular function:coenzyme binding(GO:0050662); molecular function:oxidoreductase activity, acting on CH-OH group of donors(GO:0016614); molecular function:oxidoreductase activity, acting on the CH-OH group of donors, NAD or NADP as acceptor(GO:0016616); molecular function:NAD binding(GO:0051287)	LOC116206429	1.38275321605702	1.96735508881389e-08	7.23196777769805e-07	UP	FCS-Like Zinc finger 3			LOC116188469	1.21079811615928	3.38919201399106e-27	1.41228667220566e-25	UP	uncharacterized LOC116188469
LOC116213540	5.40755510240276	0.000226488861667463	0.00591325989535295	UP	cinnamoyl-CoA reductase 2-like		molecular function:coenzyme binding(GO:0050662)	LOC116215578	1.34366920250534	2.14637206777719e-08	7.860536060553e-07	UP	putative GEM-like protein 8			LOC116204203	1.2130159072044	3.81150952059886e-27	1.58480738999192e-25	UP	ethylene-responsive transcription factor 2-like		molecular function:DNA binding transcription factor activity(GO:0003700); molecular function:transcription regulator activity(GO:0140110)
LOC116206873	1.26877255369439	0.000229974216220278	0.00597293033918893	UP	protein SRG1, transcript variant X1			LOC116210171	1.33016493357109	2.18905410538887e-08	7.98699014653334e-07	UP	monooxygenase 2-like		molecular function:FAD binding(GO:0071949); molecular function:flavin adenine dinucleotide binding(GO:0050660); molecular function:coenzyme binding(GO:0050662)	LOC116209290	-2.13726576566121	4.07518222391476e-27	1.69075766833507e-25	DOWN	pyruvate, phosphate dikinase, chloroplastic-like	egr00010:Glycolysis / Gluconeogenesis; egr00620:Pyruvate metabolism; egr00710:Carbon fixation in photosynthetic organisms; egr01200:Carbon metabolism
LOC116202437	1.70658965065737	0.000230487038334973	0.00597585665016404	UP	probable polygalacturonase		biological process:carbohydrate metabolic process(GO:0005975); molecular function:hydrolase activity, hydrolyzing O-glycosyl compounds(GO:0004553); molecular function:hydrolase activity, acting on glycosyl bonds(GO:0016798); molecular function:polygalacturonase activity(GO:0004650)	LOC116187067	-1.38942050815204	2.2626824045269e-08	8.23504193453096e-07	DOWN	dCTP pyrophosphatase 1	egr00240:Pyrimidine metabolism; egr01232:Nucleotide metabolism		LOC116215077	1.57339505981582	5.06389900128514e-27	2.09641024814592e-25	UP	-		molecular function:transferase activity, transferring hexosyl groups(GO:0016758); molecular function:transferase activity, transferring glycosyl groups(GO:0016757)
LOC116196228	-1.00859149431183	0.00023213535386187	0.00600816182768314	DOWN	hippocampus abundant transcript-like protein 1			LOC116208625	4.70893695013735	2.28838254810165e-08	8.2918988110414e-07	UP	major allergen Pru ar 1-like		biological process:defense response(GO:0006952); biological process:response to stress(GO:0006950)	LOC116194590	1.46054608992257	5.58622194797282e-27	2.30764168565068e-25	UP	BON1-associated protein 2-like
LOC116201580	-1.00380871798958	0.000236583403670412	0.00610213566565447	DOWN	factor of DNA methylation 4-like, transcript variant X2		biological process:negative regulation of gene expression(GO:0010629); biological process:negative regulation of metabolic process(GO:0009892); biological process:negative regulation of macromolecule metabolic process(GO:0010605); biological process:negative regulation of biological process(GO:0048519)	LOC116189248	2.72773945638366	2.28955099105466e-08	8.2918988110414e-07	UP	leucine-rich repeat receptor-like serine/threonine/tyrosine-protein kinase SOBIR1			LOC116193968	1.4855826698625	6.11002792026792e-27	2.51314402711882e-25	UP	uncharacterized LOC116193968
LOC116199513	-1.12915171776555	0.000237412713571005	0.00611296804218861	DOWN	putative beta-glucosidase 41, transcript variant X3	egr00999:Biosynthesis of various plant secondary metabolites; egr00460:Cyanoamino acid metabolism; egr00500:Starch and sucrose metabolism	biological process:carbohydrate metabolic process(GO:0005975); molecular function:hydrolase activity, hydrolyzing O-glycosyl compounds(GO:0004553); molecular function:hydrolase activity, acting on glycosyl bonds(GO:0016798)	LOC116195833	1.5747473122539	2.71632340276171e-08	9.78325816733644e-07	UP	transcription factor MYB4-like			LOC116214603	1.46292478515748	6.48163293804625e-27	2.6602573037121e-25	UP	VQ motif-containing protein 1-like
LOC116204343	-1.05553799122375	0.000240478472789752	0.00617311881572209	DOWN	uncharacterized LOC116204343		molecular function:calcium ion binding(GO:0005509)	LOC116202751	1.05969771823694	2.74077540266031e-08	9.85321329620614e-07	UP	cellulose synthase-like protein D2, transcript variant X1		biological process:cellular carbohydrate metabolic process(GO:0044262); biological process:carbohydrate metabolic process(GO:0005975); biological process:polysaccharide metabolic process(GO:0005976); biological process:cellular glucan metabolic process(GO:0006073); biological process:glucan metabolic process(GO:0044042); biological process:cellular polysaccharide metabolic process(GO:0044264); bi…	LOC116215828	1.58958044247757	7.45674660534293e-27	3.05390577173755e-25	UP	nudix hydrolase 18, mitochondrial-like
LOC116211281	-2.80641319807499	0.000240575542436739	0.00617311881572209	DOWN	berberine bridge enzyme-like 13, transcript variant X2	egr00940:Phenylpropanoid biosynthesis	molecular function:coenzyme binding(GO:0050662); molecular function:flavin adenine dinucleotide binding(GO:0050660)	LOC116212637	1.5900611929563	2.8333194443544e-08	1.01486705435532e-06	UP	calcium-binding protein KRP1		molecular function:calcium ion binding(GO:0005509)	LOC116192556	1.18116169381725	1.073684976211e-26	4.38785391241689e-25	UP	probable mannitol dehydrogenase, transcript variant X1
LOC116196841	1.29069855711679	0.000242468164708814	0.00621101127231807	UP	glutamate receptor 3.2-like		molecular function:signal transducer activity(GO:0004871); molecular function:signaling receptor activity(GO:0038023); molecular function:molecular transducer activity(GO:0060089); molecular function:transmembrane signaling receptor activity(GO:0004888); molecular function:ionotropic glutamate receptor activity(GO:0004970); molecular function:extracellular ligand-gated ion channel activity(GO:000…	LOC116192576	1.09330058345304	2.88371714434167e-08	1.0310163376308e-06	UP	calcium/calmodulin-regulated receptor-like kinase 1, transcript variant X2			LOC116206384	1.25065820643888	1.0995034190163e-26	4.47420527759619e-25	UP	GTPase activating protein 1-like
LOC116189560	1.23822958963791	0.000244440630908074	0.00622948188051397	UP	guanine nucleotide exchange factor SPIKE 1, transcript variant X1			LOC116213365	-2.80194973358196	2.88892956341197e-08	1.0310163376308e-06	DOWN	uncharacterized LOC116213365, transcript variant X1			LOC116207443	1.19359697813501	1.90557829447611e-26	7.65641300001612e-25	UP	light-inducible protein CPRF2		molecular function:DNA binding transcription factor activity(GO:0003700); molecular function:transcription regulator activity(GO:0140110)
LOC116210187	-1.01622025999117	0.000245656382879375	0.00624979969662792	DOWN	uncharacterized LOC116210187, transcript variant X1		biological process:lipid metabolic process(GO:0006629); biological process:organic substance catabolic process(GO:1901575); biological process:catabolic process(GO:0009056)	LOC116194811	1.66716475090594	2.96646262663766e-08	1.05293301166144e-06	UP	calmodulin-binding protein 25			LOC116205473	1.39241754708888	2.0631196335717e-26	8.27198281653697e-25	UP	uncharacterized LOC116205473
LOC116193004	-1.16699664160226	0.000253852038358904	0.00643637748871286	DOWN	6-phosphogluconate dehydrogenase, decarboxylating 1, chloroplastic	egr00480:Glutathione metabolism; egr01200:Carbon metabolism; egr00030:Pentose phosphate pathway	biological process:small molecule metabolic process(GO:0044281); biological process:nucleobase-containing small molecule metabolic process(GO:0055086); biological process:carbohydrate derivative metabolic process(GO:1901135); biological process:nucleotide metabolic process(GO:0009117); biological process:nucleoside phosphate metabolic process(GO:0006753); biological process:coenzyme metabolic pro…	LOC116187058	1.06779283726995	3.19293735327756e-08	1.12860733494244e-06	UP	probable inactive purple acid phosphatase 27		molecular function:acid phosphatase activity(GO:0003993); molecular function:phosphatase activity(GO:0016791); molecular function:phosphoric ester hydrolase activity(GO:0042578); molecular function:hydrolase activity, acting on ester bonds(GO:0016788)	LOC116210169	2.09850757022387	2.11405877690234e-26	8.45845110213443e-25	UP	L-ascorbate oxidase homolog	egr00053:Ascorbate and aldarate metabolism	molecular function:copper ion binding(GO:0005507)
LOC116194492	-1.27748687312938	0.000256417804069855	0.00649041268810036	DOWN	disease resistance protein RPP5-like		biological process:cell communication(GO:0007154); biological process:signal transduction(GO:0007165); biological process:signaling(GO:0023052); biological process:cellular response to stimulus(GO:0051716); molecular function:ADP binding(GO:0043531)	LOC116212719	1.53374795008402	3.19694314751724e-08	1.12860733494244e-06	UP	probable calcium-binding protein CML45	egr04016:MAPK signaling pathway - plant; egr04626:Plant-pathogen interaction; egr04070:Phosphatidylinositol signaling system	molecular function:calcium ion binding(GO:0005509)	LOC116197694	1.22044609860978	2.53526280260164e-26	1.01224875706386e-24	UP	uncharacterized LOC116197694
LOC116194330	2.60355850399923	0.000260497727293339	0.0065825263272398	UP	glucan endo-1,3-beta-glucosidase, basic isoform-like		biological process:carbohydrate metabolic process(GO:0005975); molecular function:hydrolase activity, hydrolyzing O-glycosyl compounds(GO:0004553); molecular function:hydrolase activity, acting on glycosyl bonds(GO:0016798)	LOC116205998	3.68794987686366	3.59589104007664e-08	1.26262174100755e-06	UP	uncharacterized LOC116205998			LOC116194987	2.01435934494632	2.62110467486226e-26	1.04433784383604e-24	UP	gamma-glutamyl peptidase 5-like
LOC116209534	1.48294056041722	0.000264454032558525	0.00667121034160306	UP	polyphenol oxidase, chloroplastic-like	egr00950:Isoquinoline alkaloid biosynthesis; egr00350:Tyrosine metabolism	molecular function:oxidoreductase activity, acting on diphenols and related substances as donors(GO:0016679)	LOC116201200	-1.0452102869462	3.6555209410315e-08	1.28126335952827e-06	DOWN	lanC-like protein GCL1			LOC116211998	2.15855124699298	2.90133591990478e-26	1.15358325065381e-24	UP	probable serine/threonine-protein kinase PBL28
LOC116197756	-1.7884623973236	0.000266929016459921	0.0067222899356028	DOWN	uncharacterized LOC116197756			LOC116213849	1.3687167039445	3.84153641166059e-08	1.34405755202975e-06	UP	xanthotoxin 5-hydroxylase CYP82C4-like		molecular function:heme binding(GO:0020037); molecular function:tetrapyrrole binding(GO:0046906); molecular function:oxidoreductase activity, acting on paired donors, with incorporation or reduction of molecular oxygen(GO:0016705); molecular function:iron ion binding(GO:0005506)	LOC116208501	1.24428415113378	3.62513339301517e-26	1.42945600838212e-24	UP	uncharacterized LOC116208501, transcript variant X2
LOC116213408	1.75100450982303	0.000279918933231609	0.00699048386100476	UP	probable LRR receptor-like serine/threonine-protein kinase At1g53440, transcript variant X1			LOC116194648	2.15868109768367	3.97639045494725e-08	1.38875968242035e-06	UP	E3 ubiquitin-protein ligase PUB22-like		biological process:protein ubiquitination(GO:0016567); biological process:protein modification by small protein conjugation(GO:0032446); biological process:protein modification by small protein conjugation or removal(GO:0070647); molecular function:ubiquitin-protein transferase activity(GO:0004842); molecular function:ubiquitin-like protein transferase activity(GO:0019787)	LOC116213396	1.31248888778379	4.46751998372745e-26	1.75437487426828e-24	UP	uncharacterized LOC116213396		biological process:proteolysis(GO:0006508); molecular function:serine-type endopeptidase activity(GO:0004252); molecular function:serine-type peptidase activity(GO:0008236); molecular function:serine hydrolase activity(GO:0017171); molecular function:endopeptidase activity(GO:0004175); molecular function:peptidase activity(GO:0008233); molecular function:peptidase activity, acting on L-amino acid…
LOC116187167	-1.26515408230846	0.000283629986483327	0.00707133592344242	DOWN	(-)-germacrene D synthase-like	egr00909:Sesquiterpenoid and triterpenoid biosynthesis	molecular function:carbon-oxygen lyase activity(GO:0016835); molecular function:magnesium ion binding(GO:0000287); molecular function:lyase activity(GO:0016829); molecular function:terpene synthase activity(GO:0010333); molecular function:carbon-oxygen lyase activity, acting on phosphates(GO:0016838)	LOC116194964	-2.70564309485845	4.0235460702628e-08	1.4002369121609e-06	DOWN	sulfate transporter 1.3-like		biological process:sulfate transport(GO:0008272); biological process:sulfur compound transport(GO:0072348); biological process:anion transport(GO:0006820); biological process:ion transport(GO:0006811); biological process:inorganic anion transport(GO:0015698); molecular function:sulfate transmembrane transporter activity(GO:0015116); molecular function:sulfur compound transmembrane transporter act…	LOC116193212	1.78288521633591	4.8113811622479e-26	1.88552791543124e-24	UP	eukaryotic translation initiation factor 2 subunit beta-like, transcript variant X2		biological process:translational initiation(GO:0006413); biological process:translation(GO:0006412); biological process:peptide biosynthetic process(GO:0043043); biological process:peptide metabolic process(GO:0006518); biological process:amide biosynthetic process(GO:0043604); biological process:cellular amide metabolic process(GO:0043603); molecular function:translation initiation factor activi…
LOC116194307	1.43037751289182	0.000285113238508711	0.00709646850648182	UP	major strawberry allergen Fra a 1.06-like		biological process:defense response(GO:0006952); biological process:response to stress(GO:0006950)	LOC116211818	1.15240953073977	4.03319749824398e-08	1.40110706707614e-06	UP	transcription factor bHLH106-like		molecular function:protein dimerization activity(GO:0046983)	LOC116202846	1.21388220308158	4.8305992267572e-26	1.88918004595617e-24	UP	uncharacterized LOC116202846
LOC116207151	-1.94845626689295	0.000289010597345644	0.00716957518398646	DOWN	desiccation-related protein PCC13-62-like			LOC116197289	2.05023518679004	4.0812715059829e-08	1.41279774941207e-06	UP	ethylene-responsive transcription factor ERF104-like		molecular function:DNA binding transcription factor activity(GO:0003700); molecular function:transcription regulator activity(GO:0140110)	LOC116212506	1.11752147290627	5.09898721554426e-26	1.99006484680291e-24	UP	glucose-6-phosphate 1-dehydrogenase 2, chloroplastic	egr00480:Glutathione metabolism; egr00030:Pentose phosphate pathway; egr01200:Carbon metabolism	biological process:carbohydrate metabolic process(GO:0005975); biological process:glucose metabolic process(GO:0006006); biological process:hexose metabolic process(GO:0019318); biological process:monosaccharide metabolic process(GO:0005996); biological process:small molecule metabolic process(GO:0044281); molecular function:coenzyme binding(GO:0050662); molecular function:NADP binding(GO:0050661…
LOC116187560	-1.08520898916707	0.000290709123286789	0.00718636392833402	DOWN	uncharacterized LOC116187560, transcript variant X2			LOC116206904	1.8708837725331	4.14510332198929e-08	1.43236348126519e-06	UP	E3 ubiquitin-protein ligase PUB23-like		biological process:protein ubiquitination(GO:0016567); biological process:protein modification by small protein conjugation(GO:0032446); biological process:protein modification by small protein conjugation or removal(GO:0070647); molecular function:ubiquitin-protein transferase activity(GO:0004842); molecular function:ubiquitin-like protein transferase activity(GO:0019787)	LOC116197947	1.35650684651223	5.4577479876249e-26	2.12140774631e-24	UP	NADPH:quinone oxidoreductase-like
LOC116190226	-1.13383478767099	0.000291130988123884	0.00718636392833402	DOWN	vacuolar protein sorting-associated protein 32 homolog 2-like	egr04144:Endocytosis; egr03250:Viral life cycle - HIV-1	biological process:vacuolar transport(GO:0007034)	LOC116202812	4.09718393343453	4.17580095252395e-08	1.44043077575355e-06	UP	9-cis-epoxycarotenoid dioxygenase NCED2, chloroplastic-like	egr00906:Carotenoid biosynthesis	molecular function:oxidoreductase activity, acting on single donors with incorporation of molecular oxygen, incorporation of two atoms of oxygen(GO:0016702); molecular function:dioxygenase activity(GO:0051213); molecular function:oxidoreductase activity, acting on single donors with incorporation of molecular oxygen(GO:0016701)	LOC116207152	4.68943679033012	5.66067696538216e-26	2.1958134122829e-24	UP	glutathione transferase GST 23-like	egr00480:Glutathione metabolism
LOC116212722	1.07535883998446	0.00029186491554349	0.00719259182958164	UP	transcription factor bHLH162-like, transcript variant X1			LOC116207118	-2.66507150340323	4.55610167117997e-08	1.56062412663338e-06	DOWN	probable purple acid phosphatase 20		molecular function:acid phosphatase activity(GO:0003993); molecular function:phosphatase activity(GO:0016791); molecular function:phosphoric ester hydrolase activity(GO:0042578); molecular function:hydrolase activity, acting on ester bonds(GO:0016788)	LOC116211347	1.95392607186454	6.32778246545502e-26	2.44465037152245e-24	UP	expansin-A15
LOC116214756	-1.29415264674837	0.000304541894609564	0.00743767648298891	DOWN	putative vesicle-associated membrane protein 726		biological process:vesicle-mediated transport(GO:0016192)	LOC116213886	2.20245568426629	4.66491543988599e-08	1.59232906295621e-06	UP	uncharacterized LOC116213886, transcript variant X4	egr03018:RNA degradation		LOC116215323	1.35074955572642	7.17539728344998e-26	2.76651428595238e-24	UP	berberine bridge enzyme-like 21		molecular function:coenzyme binding(GO:0050662); molecular function:flavin adenine dinucleotide binding(GO:0050660)
LOC116211850	-1.30911632391185	0.000304798313083515	0.00743767648298891	DOWN	ubiquitin-like protein 5, transcript variant X3			LOC116213542	2.47595733895907	4.80858585658962e-08	1.6385151771854e-06	UP	3-hydroxy-3-methylglutaryl-coenzyme A reductase 3-like, transcript variant X2	egr00900:Terpenoid backbone biosynthesis		LOC116212644	1.10186460129852	9.30172134920875e-26	3.55758220339978e-24	UP	lactoylglutathione lyase GLX1-like	egr00620:Pyruvate metabolism
LOC116203728	-1.14470819039548	0.00031322119444572	0.00760592734610145	DOWN	-		molecular function:oxidoreductase activity, acting on paired donors, with incorporation or reduction of molecular oxygen(GO:0016705); molecular function:NADP binding(GO:0050661); molecular function:coenzyme binding(GO:0050662); molecular function:flavin adenine dinucleotide binding(GO:0050660); molecular function:N,N-dimethylaniline monooxygenase activity(GO:0004499); molecular function:oxidoredu…	LOC116207084	1.82333590067272	5.21419424818599e-08	1.7640937221724e-06	UP	uncharacterized LOC116207084			LOC116195834	1.25899904039123	1.06448464130957e-25	4.06313787587862e-24	UP	scopoletin glucosyltransferase-like	egr00999:Biosynthesis of various plant secondary metabolites
LOC116197973	-2.48153548858915	0.000315783193349499	0.00764328396998608	DOWN	calcium uniporter protein 4, mitochondrial-like			LOC116211243	2.05601474753442	5.23014059608944e-08	1.7640937221724e-06	UP	filament-like plant protein 5			LOC116200966	1.3534637530002	1.4133042056093e-25	5.37308979363617e-24	UP	uncharacterized LOC116200966
LOC116215897	1.29756681943506	0.000316490504795748	0.00764800841200598	UP	probable aspartic proteinase GIP2			LOC116193303	1.22208505472729	5.23114608575596e-08	1.7640937221724e-06	UP	late embryogenesis abundant protein At1g64065-like			LOC116186992	1.97216815750754	1.51162391190275e-25	5.73545573730894e-24	UP	protein SAR DEFICIENT 1-like, transcript variant X1		molecular function:calmodulin binding(GO:0005516)
LOC116204587	-1.86930795166391	0.000323491081082082	0.00780454895780261	DOWN	serine/threonine-protein kinase CTR1, transcript variant X1			LOC116200028	1.52041135895762	5.25603871805677e-08	1.76513237304899e-06	UP	cinnamoyl-CoA reductase 1-like	egr00940:Phenylpropanoid biosynthesis	molecular function:coenzyme binding(GO:0050662)	LOC116204526	1.08252798733048	2.10838010038437e-25	7.98381631266582e-24	UP	MACPF domain-containing protein NSL1
LOC116203846	1.19199035292256	0.000330279294228402	0.00790604873357623	UP	nuclear pore complex protein NUP160			LOC116208623	5.83954510930524	5.50936443731144e-08	1.8435273054511e-06	UP	ethylene-responsive transcription factor ERF098-like		molecular function:DNA binding transcription factor activity(GO:0003700); molecular function:transcription regulator activity(GO:0140110)	LOC116198627	1.10583916190111	2.50327174643156e-25	9.46038441200917e-24	UP	transcription factor MYB62
LOC116212851	1.37506699484219	0.000330345145958991	0.00790604873357623	UP	uncharacterized LOC116212851			LOC116214283	-1.10763449036137	5.51373960595286e-08	1.8435273054511e-06	DOWN	selenium-binding protein 2	egr00920:Sulfur metabolism		LOC116200549	2.06961469463231	2.55846635309841e-25	9.64986765788204e-24	UP	-		biological process:cell wall organization or biogenesis(GO:0071554); biological process:external encapsulating structure organization(GO:0045229); biological process:cell wall organization(GO:0071555); biological process:plant-type cell wall organization(GO:0009664); biological process:plant-type cell wall organization or biogenesis(GO:0071669); biological process:cellular component organization(…
LOC116198730	-2.84977505115912	0.000357705928338467	0.00849281452115527	DOWN	acyl-lipid omega-3 desaturase (cytochrome b5), endoplasmic reticulum-like		biological process:lipid metabolic process(GO:0006629); molecular function:oxidoreductase activity, acting on paired donors, with incorporation or reduction of molecular oxygen(GO:0016705)	LOC116188942	2.16606133187744	5.61071284399836e-08	1.86639553060204e-06	UP	-	egr00592:alpha-Linolenic acid metabolism		LOC116202371	2.28255271428815	2.75558102069158e-25	1.03728330926822e-23	UP	keratinocyte proline-rich protein-like, transcript variant X1
LOC116196157	-1.4880882914098	0.000371795013522181	0.00877154302044274	DOWN	chalcone synthase	egr00941:Flavonoid biosynthesis; egr00960:Tropane, piperidine and pyridine alkaloid biosynthesis; egr04712:Circadian rhythm - plant		LOC116206432	2.51643902490946	5.74643093453758e-08	1.9083020559389e-06	UP	peroxidase 44-like	egr00940:Phenylpropanoid biosynthesis	biological process:response to stress(GO:0006950); biological process:response to oxidative stress(GO:0006979); molecular function:heme binding(GO:0020037); molecular function:tetrapyrrole binding(GO:0046906); molecular function:peroxidase activity(GO:0004601); molecular function:oxidoreductase activity, acting on peroxide as acceptor(GO:0016684); molecular function:antioxidant activity(GO:001620…	LOC116201024	1.0370528371675	3.0614901594871e-25	1.14790844192164e-23	UP	probable carboxylesterase 16
LOC116200743	1.10953315981648	0.000376257655300877	0.00886282622123549	UP	putative phospholipid-transporting ATPase 9			LOC116192429	-1.01892171530443	5.95840219247892e-08	1.96868421850319e-06	DOWN	probable transcription factor KAN2			LOC116198510	1.18416570288815	3.50256767332676e-25	1.31071576559689e-23	UP	zinc finger protein ZAT12-like
LOC116201655	5.29812676216923	0.000383173293582684	0.008983218157557	UP	probable mannitol dehydrogenase, transcript variant X1			LOC116203819	1.5224655439387	6.08438953362131e-08	2.00692666889297e-06	UP	putative disease resistance protein RGA3		molecular function:ADP binding(GO:0043531)	LOC116197579	1.72987364031132	4.35503286928619e-25	1.62653233484006e-23	UP	probable WRKY transcription factor 29	egr04016:MAPK signaling pathway - plant; egr04626:Plant-pathogen interaction	molecular function:DNA binding transcription factor activity(GO:0003700); molecular function:transcription regulator activity(GO:0140110); molecular function:sequence-specific DNA binding(GO:0043565)
LOC116197232	6.19830986622377	0.00038700717400159	0.00905887952435696	UP	probable flavin-containing monooxygenase 1	egr00430:Taurine and hypotaurine metabolism	molecular function:oxidoreductase activity, acting on paired donors, with incorporation or reduction of molecular oxygen(GO:0016705); molecular function:NADP binding(GO:0050661); molecular function:coenzyme binding(GO:0050662); molecular function:flavin adenine dinucleotide binding(GO:0050660); molecular function:N,N-dimethylaniline monooxygenase activity(GO:0004499); molecular function:oxidoredu…	LOC116194257	2.39288660832963	6.19258480006366e-08	2.03918174769155e-06	UP	ethylene-responsive transcription factor CRF3		molecular function:DNA binding transcription factor activity(GO:0003700); molecular function:transcription regulator activity(GO:0140110)	LOC116206851	1.43355119452762	4.47827849818313e-25	1.66929580347314e-23	UP	ethylene-responsive transcription factor 4-like		molecular function:DNA binding transcription factor activity(GO:0003700); molecular function:transcription regulator activity(GO:0140110)
LOC116187893	-1.17958790651288	0.000389922581155574	0.00907762103539873	DOWN	selenoprotein K			LOC116202784	2.34601080777273	7.04211715587972e-08	2.28816254452987e-06	UP	receptor-like protein kinase FERONIA			LOC116206349	1.11365043590393	5.02865886612905e-25	1.86715864708313e-23	UP	auxin-responsive protein SAUR32-like		biological process:response to auxin(GO:0009733); biological process:response to chemical(GO:0042221); biological process:response to endogenous stimulus(GO:0009719); biological process:response to hormone(GO:0009725); biological process:response to organic substance(GO:0010033)
LOC116189090	5.50281891546654	0.000390031978787616	0.00907762103539873	UP	8-hydroxygeraniol dehydrogenase-like			LOC116207683	1.15829330922228	7.29056632810532e-08	2.36496798123456e-06	UP	probable serine/threonine-protein kinase PBL11			LOC116203890	1.09958256578542	5.78279705460479e-25	2.14300352984723e-23	UP	protein PHLOEM PROTEIN 2-LIKE A1-like
LOC116190056	-3.45154160517454	0.000392171480811362	0.00908013782083238	DOWN	ribosomal protein S12, mitochondrial	egr03010:Ribosome	biological process:translation(GO:0006412); biological process:peptide biosynthetic process(GO:0043043); biological process:peptide metabolic process(GO:0006518); biological process:amide biosynthetic process(GO:0043604); biological process:cellular amide metabolic process(GO:0043603); cellular component:non-membrane-bounded organelle(GO:0043228); cellular component:intracellular non-membrane-bou…	LOC116211510	-1.10429875914202	7.46322926059589e-08	2.41697604798108e-06	DOWN	cytochrome P450 89A2-like		molecular function:heme binding(GO:0020037); molecular function:tetrapyrrole binding(GO:0046906); molecular function:oxidoreductase activity, acting on paired donors, with incorporation or reduction of molecular oxygen(GO:0016705); molecular function:iron ion binding(GO:0005506)	LOC116188234	1.08697094655595	6.11987979928178e-25	2.26034875140177e-23	UP	SNAP25 homologous protein SNAP33-like, transcript variant X1
LOC116202479	1.62463324399074	0.000395614904590672	0.00914568573553731	UP	probable O-methyltransferase 3		molecular function:O-methyltransferase activity(GO:0008171); molecular function:protein dimerization activity(GO:0046983); molecular function:methyltransferase activity(GO:0008168); molecular function:transferase activity, transferring one-carbon groups(GO:0016741)	LOC116202527	-1.72582876995208	7.86416139572027e-08	2.53425187872282e-06	DOWN	transcription factor MYB1-like			LOC116202342	1.14146701202205	7.60476226516307e-25	2.80187042144087e-23	UP	probable carboxylesterase 120
LOC116211341	-1.07924359067407	0.000396950435805774	0.00916237682893883	DOWN	spidroin-2-like			LOC116193214	4.47551098983086	8.19586122997669e-08	2.63680638881664e-06	UP	transcription factor MYB1-like			LOC116191976	1.12054234900462	7.69890663653079e-25	2.83109119765299e-23	UP	glutamyl-tRNA reductase 1, chloroplastic-like	egr00860:Porphyrin metabolism; egr01240:Biosynthesis of cofactors	biological process:tetrapyrrole biosynthetic process(GO:0033014); biological process:tetrapyrrole metabolic process(GO:0033013); molecular function:coenzyme binding(GO:0050662); molecular function:oxidoreductase activity, acting on the aldehyde or oxo group of donors, NAD or NADP as acceptor(GO:0016620); molecular function:NADP binding(GO:0050661); molecular function:oxidoreductase activity, acti…
LOC116202613	-2.66596049167277	0.000399583509136141	0.00920891994666532	DOWN	uncharacterized LOC116202613			LOC116205152	3.6892457736049	8.50380433229571e-08	2.7313940702077e-06	UP	ethylene-responsive transcription factor ERF020		molecular function:DNA binding transcription factor activity(GO:0003700); molecular function:transcription regulator activity(GO:0140110)	LOC116189137	1.03054199503093	9.60476760952039e-25	3.5251344197634e-23	UP	probable calcium-binding protein CML36	egr04626:Plant-pathogen interaction	molecular function:calcium ion binding(GO:0005509)
LOC116213624	-2.46359525240711	0.00040186982267258	0.0092473404187863	DOWN	uncharacterized LOC116213624			LOC116211874	1.14399107429205	8.56709874327195e-08	2.74273146530927e-06	UP	probable beta-D-xylosidase 2		biological process:carbohydrate metabolic process(GO:0005975); molecular function:hydrolase activity, acting on glycosyl bonds(GO:0016798); molecular function:hydrolase activity, hydrolyzing O-glycosyl compounds(GO:0004553)	LOC116205998	1.73560529576707	1.13448267124237e-24	4.14781643307675e-23	UP	uncharacterized LOC116205998
LOC116211646	1.40943307777179	0.000408402067281941	0.00935687532485767	UP	serine carboxypeptidase-like 50		biological process:proteolysis(GO:0006508); molecular function:serine-type carboxypeptidase activity(GO:0004185); molecular function:carboxypeptidase activity(GO:0004180); molecular function:serine-type exopeptidase activity(GO:0070008); molecular function:exopeptidase activity(GO:0008238); molecular function:serine-type peptidase activity(GO:0008236); molecular function:serine hydrolase activity…	LOC116208164	-1.52029093010998	9.14727293644062e-08	2.91893352839871e-06	DOWN	putative calcium-transporting ATPase 13, plasma membrane-type			LOC116209617	2.56890542000817	1.173705809485e-24	4.28301632390462e-23	UP	laccase-7-like		molecular function:copper ion binding(GO:0005507)
LOC116210738	-1.13407686123965	0.000408509623128914	0.00935687532485767	DOWN	zinc finger A20 and AN1 domain-containing stress-associated protein 3		molecular function:zinc ion binding(GO:0008270)	LOC116187017	-1.65269604752556	9.38745403096191e-08	2.98101113174452e-06	DOWN	carotenoid cleavage dioxygenase 8 homolog B, chloroplastic	egr00906:Carotenoid biosynthesis	molecular function:oxidoreductase activity, acting on single donors with incorporation of molecular oxygen, incorporation of two atoms of oxygen(GO:0016702); molecular function:dioxygenase activity(GO:0051213); molecular function:oxidoreductase activity, acting on single donors with incorporation of molecular oxygen(GO:0016701)	LOC116202646	1.70308773200857	1.53555413089832e-24	5.56092041521716e-23	UP	geraniol 8-hydroxylase-like		molecular function:heme binding(GO:0020037); molecular function:tetrapyrrole binding(GO:0046906); molecular function:oxidoreductase activity, acting on paired donors, with incorporation or reduction of molecular oxygen(GO:0016705); molecular function:iron ion binding(GO:0005506)
LOC116191484	-3.59404793415769	0.000409781255357187	0.0093716282810172	DOWN	microtubule-associated protein 70-1-like, transcript variant X3		biological process:cytoskeleton organization(GO:0007010); biological process:cellular component organization(GO:0016043); biological process:organelle organization(GO:0006996); biological process:cellular component organization or biogenesis(GO:0071840); molecular function:microtubule binding(GO:0008017); molecular function:tubulin binding(GO:0015631); molecular function:cytoskeletal protein bind…	LOC116209218	4.21624647492423	1.03727149840566e-07	3.28324078647207e-06	UP	polygalacturonase inhibitor-like			LOC116204205	2.77209841825606	1.61782617892048e-24	5.84776754255631e-23	UP	F-box/kelch-repeat protein At3g61590-like
LOC116194757	-1.62089121757263	0.000427698634157399	0.0097070690007699	DOWN	uncharacterized LOC116194757			LOC116206767	1.94250596986081	1.08494514524345e-07	3.41757720751687e-06	UP	bZIP transcription factor 53-like		molecular function:DNA binding transcription factor activity(GO:0003700); molecular function:transcription regulator activity(GO:0140110)	LOC116194820	1.63983802970633	1.96127993612276e-24	7.04915773651655e-23	UP	uncharacterized LOC116194820
LOC116199502	1.12500152545364	0.000441420777287638	0.0099888772721829	UP	nuclear pore complex protein NUP205, transcript variant X1	egr03013:Nucleocytoplasmic transport	cellular component:organelle envelope(GO:0031967); cellular component:envelope(GO:0031975); cellular component:nuclear part(GO:0044428); cellular component:organelle part(GO:0044422); cellular component:intracellular organelle part(GO:0044446); cellular component:endomembrane system(GO:0012505); cellular component:nucleus(GO:0005634); cellular component:intracellular membrane-bounded organelle(GO…	LOC116205927	-2.3442871813983	1.09262786405045e-07	3.43625324885081e-06	DOWN	terpene synthase 10-like	egr00902:Monoterpenoid biosynthesis	molecular function:terpene synthase activity(GO:0010333); molecular function:carbon-oxygen lyase activity, acting on phosphates(GO:0016838); molecular function:carbon-oxygen lyase activity(GO:0016835); molecular function:magnesium ion binding(GO:0000287); molecular function:lyase activity(GO:0016829)	LOC116207114	1.29062208995625	2.47090382720975e-24	8.84750460455873e-23	UP	zinc finger protein ZAT11-like
LOC116215323	1.58087653469348	0.00044242261805125	0.0099918437443976	UP	berberine bridge enzyme-like 21		molecular function:coenzyme binding(GO:0050662); molecular function:flavin adenine dinucleotide binding(GO:0050660)	LOC116202860	2.12047103358137	1.09903857776829e-07	3.44870063384953e-06	UP	transcription factor PAR1-like			LOC116195742	1.082892897633	2.81847674918362e-24	1.00543231323681e-22	UP	thioredoxin-like 2, chloroplastic		biological process:regulation of biological quality(GO:0065008); biological process:cell redox homeostasis(GO:0045454); biological process:cellular homeostasis(GO:0019725); biological process:homeostatic process(GO:0042592)
LOC116199100	-2.09998862198	0.000442922228391001	0.0099918437443976	DOWN	basic endochitinase-like	egr04016:MAPK signaling pathway - plant; egr00520:Amino sugar and nucleotide sugar metabolism	biological process:cell wall organization or biogenesis(GO:0071554); biological process:aminoglycan metabolic process(GO:0006022); biological process:aminoglycan catabolic process(GO:0006026); biological process:chitin metabolic process(GO:0006030); biological process:chitin catabolic process(GO:0006032); biological process:amino sugar metabolic process(GO:0006040); biological process:cell wall m…	LOC116202410	1.24085153118089	1.10464160101233e-07	3.45738704291286e-06	UP	E3 ubiquitin-protein ligase ATL6-like			LOC116199088	1.52355475693202	3.18754118964991e-24	1.13496685829232e-22	UP	receptor-like protein 14
LOC116202230	2.07091932119785	0.000448324179148303	0.0100634478428096	UP	putative laccase-9, transcript variant X1		molecular function:copper ion binding(GO:0005507)	LOC116188451	1.00649359637775	1.15290533753325e-07	3.59695450291224e-06	UP	uncharacterized LOC116188451, transcript variant X1			LOC116195832	1.15388861139436	3.53362306570928e-24	1.24887400387151e-22	UP	apoptosis-inducing factor 2-like
LOC116211011	-1.32264802068091	0.000458128131815511	0.0102573995810088	DOWN	RING-H2 finger protein ATL79-like			LOC116194255	1.45222230383126	1.21296616526082e-07	3.76634644626866e-06	UP	E3 ubiquitin-protein ligase BIG BROTHER-like, transcript variant X1			LOC116210538	1.11330893930092	5.37205896991213e-24	1.89161891957146e-22	UP	RING-H2 finger protein ATL3-like
LOC116197202	1.63698143461917	0.000458871648426578	0.0102586664634768	UP	expansin-A4-like			LOC116195091	1.41413509815137	1.26691438541484e-07	3.92143026120583e-06	UP	polygalacturonase-like	egr00040:Pentose and glucuronate interconversions	biological process:carbohydrate metabolic process(GO:0005975); molecular function:hydrolase activity, acting on glycosyl bonds(GO:0016798); molecular function:hydrolase activity, hydrolyzing O-glycosyl compounds(GO:0004553); molecular function:polygalacturonase activity(GO:0004650)	LOC116192124	1.89877368316854	6.70875398616563e-24	2.35361341591859e-22	UP	L-type lectin-domain containing receptor kinase IX.1-like		molecular function:carbohydrate binding(GO:0030246)
LOC116195839	6.5815753076347	0.000463930360675939	0.010356257109618	UP	-	egr00999:Biosynthesis of various plant secondary metabolites		LOC116201397	1.96052325029161	1.37342358315923e-07	4.21778812928507e-06	UP	probable protein phosphatase 2C 14			LOC116200054	1.11905172284435	7.38927457948675e-24	2.58760193301843e-22	UP	heptahelical transmembrane protein 3
LOC116211510	-1.18306691590782	0.00047043123939122	0.0104857016851768	DOWN	cytochrome P450 89A2-like		molecular function:oxidoreductase activity, acting on paired donors, with incorporation or reduction of molecular oxygen(GO:0016705); molecular function:heme binding(GO:0020037); molecular function:tetrapyrrole binding(GO:0046906); molecular function:iron ion binding(GO:0005506)	LOC116200573	4.4321102475956	1.42025027100161e-07	4.35476738024016e-06	UP	IQ domain-containing protein IQM2-like			LOC116199751	1.03599745219645	7.4671557665407e-24	2.60531385382869e-22	UP	F-box protein At1g30200-like
LOC116192357	1.63332511232972	0.000473992752363968	0.0105179907337348	UP	zinc finger protein ZAT10-like			LOC116196588	1.11333431949959	1.44128167662745e-07	4.40546519347295e-06	UP	probable protein phosphatase 2C 46, transcript variant X3			LOC116196800	1.46687340211429	7.54935949652329e-24	2.62918843049538e-22	UP	probable serine/threonine-protein kinase PBL17, transcript variant X1
LOC116213257	1.01231830027092	0.000477312148210612	0.0105759341563461	UP	uncharacterized LOC116213257			LOC116208151	1.53865710420414	1.51389157096604e-07	4.59870969766474e-06	UP	probable leucine-rich repeat receptor-like protein kinase At5g49770			LOC116187092	1.36937408361191	9.90237796295395e-24	3.44238403320539e-22	UP	16 kDa phloem protein 1
LOC116210065	-1.14331536670832	0.000482451401334752	0.0106581793306704	DOWN	F-box protein At1g70590			LOC116207114	2.41073769684629	1.54491759153255e-07	4.67844982548643e-06	UP	zinc finger protein ZAT11-like			LOC116215906	1.8077739078288	1.14054018371837e-23	3.95767443750276e-22	UP	-	egr00592:alpha-Linolenic acid metabolism	molecular function:coenzyme binding(GO:0050662); molecular function:FMN binding(GO:0010181)
LOC116192541	-1.13213212903144	0.000487652733958082	0.0107571727162925	DOWN	(+)-neomenthol dehydrogenase-like	egr00902:Monoterpenoid biosynthesis		LOC116197579	2.81514304070438	1.58862022535928e-07	4.79596857865399e-06	UP	probable WRKY transcription factor 29	egr04016:MAPK signaling pathway - plant; egr04626:Plant-pathogen interaction	molecular function:DNA binding transcription factor activity(GO:0003700); molecular function:transcription regulator activity(GO:0140110); molecular function:sequence-specific DNA binding(GO:0043565)	LOC116203817	1.11014174432421	1.97325062887447e-23	6.78549337875121e-22	UP	uncharacterized LOC116203817
LOC116196677	-1.35194546526346	0.000494797247881333	0.0108823245457858	DOWN	DNA ligase 1			LOC116200271	-4.0993840503264	1.61000981212598e-07	4.84561017649528e-06	DOWN	lipase-like PAD4		biological process:lipid metabolic process(GO:0006629)	LOC116203001	2.00076550110987	2.06514730807931e-23	7.08872956379383e-22	UP	lignin-forming anionic peroxidase-like	egr00940:Phenylpropanoid biosynthesis	biological process:response to stress(GO:0006950); biological process:response to oxidative stress(GO:0006979); molecular function:heme binding(GO:0020037); molecular function:tetrapyrrole binding(GO:0046906); molecular function:peroxidase activity(GO:0004601); molecular function:oxidoreductase activity, acting on peroxide as acceptor(GO:0016684); molecular function:antioxidant activity(GO:001620…
LOC116211813	-1.1189000603981	0.000495135619715665	0.0108823245457858	DOWN	probable indole-3-pyruvate monooxygenase YUCCA10	egr00380:Tryptophan metabolism	molecular function:oxidoreductase activity, acting on paired donors, with incorporation or reduction of molecular oxygen(GO:0016705); molecular function:NADP binding(GO:0050661); molecular function:coenzyme binding(GO:0050662); molecular function:flavin adenine dinucleotide binding(GO:0050660); molecular function:N,N-dimethylaniline monooxygenase activity(GO:0004499); molecular function:oxidoredu…	LOC116214746	1.95643614817309	1.61966133568909e-07	4.86718167947183e-06	UP	endochitinase EP3-like	egr00520:Amino sugar and nucleotide sugar metabolism	biological process:aminoglycan metabolic process(GO:0006022); biological process:aminoglycan catabolic process(GO:0006026); biological process:chitin metabolic process(GO:0006030); biological process:chitin catabolic process(GO:0006032); biological process:amino sugar metabolic process(GO:0006040); biological process:cell wall macromolecule catabolic process(GO:0016998); biological process:cell w…	LOC116208328	-1.36726705729749	2.23070861463136e-23	7.62958313803575e-22	DOWN	auxin-repressed 12.5 kDa protein-like
LOC116210996	1.06640601610928	0.00049894040976404	0.0109254781223111	UP	E3 ubiquitin-protein ligase RGLG3, transcript variant X3			LOC116201657	2.47239835154397	1.65697826006167e-07	4.96409404424899e-06	UP	probable mannitol dehydrogenase			LOC116189311	1.21122218355531	2.25343961826473e-23	7.69354116539937e-22	UP	F-box protein At3g07870-like, transcript variant X5
LOC116213542	4.8504188459639	0.000519317750155414	0.0113238593626199	UP	3-hydroxy-3-methylglutaryl-coenzyme A reductase 3-like, transcript variant X2	egr00900:Terpenoid backbone biosynthesis		LOC116196800	1.96019308278619	1.68655449553549e-07	5.04479501151002e-06	UP	probable serine/threonine-protein kinase PBL17, transcript variant X1			LOC116206165	1.05455016656013	2.59937041647654e-23	8.85874721400977e-22	UP	mitochondrial uncoupling protein 4
LOC116206645	-1.64132469077601	0.000519938697430356	0.0113238593626199	DOWN	probable protein phosphatase 2C 34			LOC116198663	1.21557509997166	1.71464312711002e-07	5.1133946407103e-06	UP	beta-amyrin 28-monooxygenase-like		molecular function:heme binding(GO:0020037); molecular function:tetrapyrrole binding(GO:0046906); molecular function:oxidoreductase activity, acting on paired donors, with incorporation or reduction of molecular oxygen(GO:0016705); molecular function:iron ion binding(GO:0005506)	LOC116195830	1.07111876008584	2.7070012799183e-23	9.2091121973691e-22	UP	apoptosis-inducing factor 2-like
LOC116198907	-1.13649611029833	0.000520166567748578	0.0113238593626199	DOWN	uncharacterized LOC116198907			LOC116198742	3.10374878475974	1.77262669712702e-07	5.27026932880268e-06	UP	G-type lectin S-receptor-like serine/threonine-protein kinase LECRK1		biological process:multi-organism process(GO:0051704); biological process:reproduction(GO:0000003); biological process:reproductive process(GO:0022414); biological process:cell recognition(GO:0008037); biological process:pollination(GO:0009856); biological process:pollen-pistil interaction(GO:0009875); biological process:multi-multicellular organism process(GO:0044706); biological process:recogni…	LOC116190271	1.77500167291517	3.12868527753395e-23	1.06058540891182e-21	UP	glutathione S-transferase-like	egr00480:Glutathione metabolism
LOC116196191	-2.0171448886228	0.000534530730238836	0.0116027353566668	DOWN	LIM domain-containing protein WLIM1-like			LOC116200251	-2.34204564707631	1.80153538331734e-07	5.34810344929345e-06	DOWN	uncharacterized LOC116200251			LOC116200903	1.03636779407248	3.52349029729669e-23	1.18808855695949e-21	UP	calcium-binding protein CML42-like	egr04626:Plant-pathogen interaction	molecular function:calcium ion binding(GO:0005509)
LOC116200856	4.80703625420898	0.000537960169246446	0.0116602281096175	UP	putative methyltransferase DDB_G0268948		molecular function:methyltransferase activity(GO:0008168); molecular function:transferase activity, transferring one-carbon groups(GO:0016741)	LOC116207174	1.85554566838413	1.81011922351465e-07	5.36545627024548e-06	UP	major strawberry allergen Fra a 1.06-like		biological process:defense response(GO:0006952); biological process:response to stress(GO:0006950)	LOC116201397	1.54389343689811	4.29950921218445e-23	1.44211130605519e-21	UP	probable protein phosphatase 2C 14
LOC116194451	-1.70168460058362	0.00054541273205207	0.0118046286093704	DOWN	probable xyloglucan endotransglucosylase/hydrolase protein 23	egr04075:Plant hormone signal transduction	biological process:polysaccharide metabolic process(GO:0005976); biological process:cellular glucan metabolic process(GO:0006073); biological process:glucan metabolic process(GO:0044042); biological process:cellular polysaccharide metabolic process(GO:0044264); biological process:cellular carbohydrate metabolic process(GO:0044262); biological process:carbohydrate metabolic process(GO:0005975); ce…	LOC116198546	1.25454448421553	1.81723328912397e-07	5.37714890981228e-06	UP	salicylic acid-binding protein 2-like			LOC116187172	1.15202217944891	4.45279326407753e-23	1.49090455166526e-21	UP	homeobox-leucine zipper protein HOX11-like		molecular function:DNA binding transcription factor activity(GO:0003700); molecular function:transcription regulator activity(GO:0140110); molecular function:sequence-specific DNA binding(GO:0043565)
LOC116192932	1.03585419825982	0.000547225125728108	0.0118137934446192	UP	acid beta-fructofuranosidase-like	egr00052:Galactose metabolism; egr00500:Starch and sucrose metabolism	molecular function:hydrolase activity, hydrolyzing O-glycosyl compounds(GO:0004553); molecular function:hydrolase activity, acting on glycosyl bonds(GO:0016798)	LOC116214078	1.28449985168044	1.8436719263691e-07	5.44022048996231e-06	UP	probable ribose-5-phosphate isomerase 4, chloroplastic, transcript variant X2	egr01200:Carbon metabolism; egr01230:Biosynthesis of amino acids; egr00710:Carbon fixation in photosynthetic organisms; egr00030:Pentose phosphate pathway		LOC116206370	1.32195825219776	4.56761589219237e-23	1.52667161650598e-21	UP	ethylene-responsive transcription factor 11		molecular function:DNA binding transcription factor activity(GO:0003700); molecular function:transcription regulator activity(GO:0140110)
LOC116187042	-1.12529856591743	0.000547418311482287	0.0118137934446192	DOWN	chorismate mutase 2	egr00400:Phenylalanine, tyrosine and tryptophan biosynthesis; egr01230:Biosynthesis of amino acids	biological process:small molecule metabolic process(GO:0044281); biological process:oxoacid metabolic process(GO:0043436); biological process:organic acid metabolic process(GO:0006082); biological process:carboxylic acid metabolic process(GO:0019752)	LOC116192816	-1.21054581474461	1.9589488225356e-07	5.74336552348276e-06	DOWN	serine/arginine repetitive matrix protein 1-like, transcript variant X3			LOC116214216	1.12441191107857	4.65140833367638e-23	1.55196028056318e-21	UP	uncharacterized LOC116214216
LOC116200066	-1.38103300029284	0.000560676549278985	0.0120476886142912	DOWN	probable alkaline/neutral invertase D, transcript variant X2		molecular function:hydrolase activity, hydrolyzing O-glycosyl compounds(GO:0004553); molecular function:hydrolase activity, acting on glycosyl bonds(GO:0016798); molecular function:catalytic activity, acting on a glycoprotein(GO:0140103)	LOC116194307	1.62057802755647	1.96106340795691e-07	5.74336552348276e-06	UP	major strawberry allergen Fra a 1.06-like		biological process:defense response(GO:0006952); biological process:response to stress(GO:0006950)	LOC116197359	1.37248107275845	4.96662854224094e-23	1.64848879528119e-21	UP	BON1-associated protein 2-like
LOC116211311	-1.03976710132603	0.000568411952665651	0.0121614098869754	DOWN	translocator protein homolog			LOC116208549	3.84663510368126	1.98603945682036e-07	5.80783150410168e-06	UP	pathogenesis-related protein STH-21-like		biological process:defense response(GO:0006952); biological process:response to stress(GO:0006950)	LOC116188404	1.192449879737	5.43244055034472e-23	1.79996749832168e-21	UP	protein NDL2
LOC116210197	-1.34240960954465	0.000572151236971251	0.0122239006765789	DOWN	serine/arginine repetitive matrix protein 1			LOC116197232	7.08430822255955	2.02047224152379e-07	5.8997187225299e-06	UP	probable flavin-containing monooxygenase 1	egr00430:Taurine and hypotaurine metabolism	molecular function:oxidoreductase activity, acting on paired donors, with incorporation or reduction of molecular oxygen(GO:0016705); molecular function:oxidoreductase activity, acting on paired donors, with incorporation or reduction of molecular oxygen, NAD(P)H as one donor, and incorporation of one atom of oxygen(GO:0016709); molecular function:monooxygenase activity(GO:0004497); molecular fun…	LOC116197358	1.2711226104573	7.61710689066229e-23	2.51509489633719e-21	UP	probable polyol transporter 4
LOC116190024	-3.42734859127685	0.000578454130140846	0.0123233009693629	DOWN	NADH-ubiquinone oxidoreductase chain 2, transcript variant X2	egr00190:Oxidative phosphorylation		LOC116213396	1.64717681391558	2.03822998016813e-07	5.94271428592769e-06	UP	uncharacterized LOC116213396		biological process:proteolysis(GO:0006508); molecular function:serine-type peptidase activity(GO:0008236); molecular function:serine hydrolase activity(GO:0017171); molecular function:peptidase activity(GO:0008233); molecular function:peptidase activity, acting on L-amino acid peptides(GO:0070011); molecular function:serine-type endopeptidase activity(GO:0004252); molecular function:endopeptidase…	LOC116209027	1.00853412565403	8.93192309740352e-23	2.94414079989544e-21	UP	histidine-rich glycoprotein-like
LOC116210651	1.99527379688258	0.000586232718938265	0.0124181552122327	UP	40S ribosomal protein S25-2-like	egr03010:Ribosome		LOC116205812	1.03277206441504	2.07912225292679e-07	6.04395286373806e-06	UP	integrin-linked protein kinase 1			LOC116202695	1.19058412676186	9.38178276479869e-23	3.08177838323895e-21	UP	glutaredoxin-C9-like		biological process:regulation of biological quality(GO:0065008); biological process:cell redox homeostasis(GO:0045454); biological process:cellular homeostasis(GO:0019725); biological process:homeostatic process(GO:0042592); molecular function:protein disulfide oxidoreductase activity(GO:0015035); molecular function:disulfide oxidoreductase activity(GO:0015036); molecular function:electron transf…
LOC116193481	1.23757538401798	0.00058849972013286	0.0124187591693002	UP	probable BOI-related E3 ubiquitin-protein ligase 3			LOC116198032	1.1088745943427	2.13278348019585e-07	6.17699441879562e-06	UP	phospholipid-transporting ATPase 1, transcript variant X1			LOC116201374	1.4436645293067	1.04142319155398e-22	3.40918724027577e-21	UP	BTB/POZ and TAZ domain-containing protein 4-like		cellular component:nucleus(GO:0005634); cellular component:intracellular membrane-bounded organelle(GO:0043231); cellular component:membrane-bounded organelle(GO:0043227); molecular function:transcription regulator activity(GO:0140110); molecular function:transferase activity, transferring acyl groups other than amino-acyl groups(GO:0016747); molecular function:acetyltransferase activity(GO:00164…
LOC116190061	-5.32783044891088	0.000588755959010617	0.0124187591693002	DOWN	uncharacterized LOC116190061			LOC116212261	1.5541131226797	2.14581769863089e-07	6.20103335830016e-06	UP	uncharacterized LOC116212261			LOC116199854	-1.25710035099357	1.53205687447247e-22	4.99817187167642e-21	DOWN	protein WVD2-like 7, transcript variant X1
LOC116208196	1.50136276713851	0.000599034980337717	0.01259998365685	UP	ELMO domain-containing protein C-like, transcript variant X3			LOC116197019	-1.11222381094783	2.3458291357103e-07	6.72940413703835e-06	DOWN	uncharacterized LOC116197019, transcript variant X1			LOC116195991	1.79901799248516	1.63085193713675e-22	5.30235250770951e-21	UP	probable WRKY transcription factor 30		molecular function:DNA binding transcription factor activity(GO:0003700); molecular function:transcription regulator activity(GO:0140110); molecular function:sequence-specific DNA binding(GO:0043565)
LOC116198526	-2.42395723693859	0.000602850396051179	0.0126624019896319	DOWN	protein SRG1-like			LOC116212394	1.78414653878194	2.45421114461476e-07	6.99932444780743e-06	UP	-	egr00480:Glutathione metabolism		LOC116202474	1.26861606630454	1.76872655037533e-22	5.74084119284239e-21	UP	acyl-CoA--sterol O-acyltransferase 1-like
LOC116196491	1.26348623896587	0.000606203510731082	0.0126971153285526	UP	2-isopropylmalate synthase 2, chloroplastic-like	egr00620:Pyruvate metabolism; egr00290:Valine, leucine and isoleucine biosynthesis; egr01230:Biosynthesis of amino acids; egr01210:2-Oxocarboxylic acid metabolism	biological process:alpha-amino acid biosynthetic process(GO:1901607); biological process:small molecule metabolic process(GO:0044281); biological process:cellular amino acid biosynthetic process(GO:0008652); biological process:alpha-amino acid metabolic process(GO:1901605); biological process:organic acid biosynthetic process(GO:0016053); biological process:carboxylic acid biosynthetic process(GO…	LOC116198787	-1.86481438393593	2.51310443504628e-07	7.12579669983528e-06	DOWN	vacuolar cation/proton exchanger 3-like, transcript variant X2			LOC116202752	1.15570938121813	1.9014962283662e-22	6.16129974844973e-21	UP	probable xyloglucan endotransglucosylase/hydrolase protein 30		biological process:cellular carbohydrate metabolic process(GO:0044262); biological process:cellular glucan metabolic process(GO:0006073); biological process:glucan metabolic process(GO:0044042); biological process:cellular polysaccharide metabolic process(GO:0044264); biological process:polysaccharide metabolic process(GO:0005976); biological process:carbohydrate metabolic process(GO:0005975); ce…
LOC116208998	-2.02742236106068	0.000622252348508081	0.0129968063952723	DOWN	basic proline-rich protein-like			LOC116189094	1.22819135930487	2.54302452364548e-07	7.20021379939102e-06	UP	patatin-like protein 6, transcript variant X2		biological process:lipid metabolic process(GO:0006629)	LOC116192364	1.1345342634225	1.97112025899168e-22	6.37607290556885e-21	UP	type IV inositol polyphosphate 5-phosphatase 11, transcript variant X1
LOC116208957	-1.41393708553017	0.000628145247003767	0.0130832930526559	DOWN	phosphomannomutase, transcript variant X2	egr00520:Amino sugar and nucleotide sugar metabolism; egr01240:Biosynthesis of cofactors; egr01250:Biosynthesis of nucleotide sugars; egr00051:Fructose and mannose metabolism	biological process:small molecule metabolic process(GO:0044281); biological process:nucleobase-containing small molecule metabolic process(GO:0055086); biological process:carbohydrate derivative metabolic process(GO:1901135); biological process:carbohydrate derivative biosynthetic process(GO:1901137); cellular component:cytoplasm(GO:0005737); molecular function:intramolecular transferase activity…	LOC116190024	1.77723157375793	2.54878417718951e-07	7.20610799187216e-06	UP	NADH-ubiquinone oxidoreductase chain 2, transcript variant X2	egr00190:Oxidative phosphorylation		LOC116199056	1.11009570592158	2.00101200723341e-22	6.4618128863028e-21	UP	probable xyloglucan galactosyltransferase GT14
LOC116195913	1.01407583337907	0.000641102157485557	0.0132847961932652	UP	glutamate receptor 3.7		molecular function:signal transducer activity(GO:0004871); molecular function:signaling receptor activity(GO:0038023); molecular function:molecular transducer activity(GO:0060089); molecular function:transmembrane signaling receptor activity(GO:0004888); molecular function:ionotropic glutamate receptor activity(GO:0004970); molecular function:extracellular ligand-gated ion channel activity(GO:000…	LOC116196888	-1.08794322549052	2.80464254962226e-07	7.86142510368368e-06	DOWN	uncharacterized LOC116196888			LOC116196400	1.2826394156437	2.0957190589164e-22	6.75621591882085e-21	UP	extensin
LOC116203901	1.01853409569665	0.000641377933262637	0.0132847961932652	UP	zinc finger protein VAR3, chloroplastic			LOC116206728	2.20660925165952	2.85003119425827e-07	7.97723731272889e-06	UP	L-ascorbate oxidase		molecular function:copper ion binding(GO:0005507)	LOC116192755	1.2309359420683	3.30320100144465e-22	1.06130624768638e-20	UP	protein LURP-one-related 15-like
LOC116196586	-1.45026468933875	0.000654116403500125	0.0135298813987131	DOWN	uncharacterized LOC116196586			LOC116187072	2.28062654785912	2.87464708725025e-07	8.02410871991816e-06	UP	probable aspartic proteinase GIP2			LOC116206445	1.58595090320298	4.00452095082965e-22	1.2823201736004e-20	UP	protein P21-like
LOC116190048	-3.51504275075685	0.000657467286643197	0.0135616249429966	DOWN	ATP synthase subunit alpha, mitochondrial	egr00190:Oxidative phosphorylation	biological process:small molecule metabolic process(GO:0044281); biological process:cation transmembrane transport(GO:0098655); biological process:inorganic ion transmembrane transport(GO:0098660); biological process:inorganic cation transmembrane transport(GO:0098662); biological process:cation transport(GO:0006812); biological process:ion transmembrane transport(GO:0034220); biological process:…	LOC116196956	1.80990973441305	2.90688582674144e-07	8.08051278970453e-06	UP	glutamine--fructose-6-phosphate aminotransferase [isomerizing] 2-like	egr00520:Amino sugar and nucleotide sugar metabolism; egr00250:Alanine, aspartate and glutamate metabolism; egr01250:Biosynthesis of nucleotide sugars	biological process:carbohydrate derivative metabolic process(GO:1901135)	LOC116197392	1.61100259506789	4.28853174387367e-22	1.3709652986906e-20	UP	calcium-binding protein KIC		molecular function:calcium ion binding(GO:0005509)
LOC116206959	-1.95013340640637	0.000663823676643945	0.0136414967976429	DOWN	heavy metal-associated isoprenylated plant protein 23		biological process:metal ion transport(GO:0030001); biological process:cation transport(GO:0006812); biological process:ion transport(GO:0006811)	LOC116202564	-2.50468315171703	3.19721061964587e-07	8.80802480696618e-06	DOWN	transcription factor CSA-like			LOC116193591	1.43440945181267	4.50420243233358e-22	1.43750340169041e-20	UP	uncharacterized LOC116193591
LOC116205855	1.48450887084612	0.00066667056360457	0.0136414967976429	UP	auxin-repressed 12.5 kDa protein-like, transcript variant X1			LOC116209522	1.29829637157958	3.22620072968326e-07	8.8654910093526e-06	UP	major allergen Pru ar 1-like		biological process:defense response(GO:0006952); biological process:response to stress(GO:0006950)	LOC116203034	1.93126571893964	4.78539930538069e-22	1.52469692392639e-20	UP	ethylene-responsive transcription factor ERF014-like		molecular function:DNA binding transcription factor activity(GO:0003700); molecular function:transcription regulator activity(GO:0140110)
LOC116196410	1.39978954446274	0.000666820186305029	0.0136414967976429	UP	probable 2-oxoglutarate-dependent dioxygenase AOP1			LOC116214454	1.82947909900236	3.23966098710505e-07	8.89001088520298e-06	UP	endochitinase EP3-like	egr00520:Amino sugar and nucleotide sugar metabolism	biological process:aminoglycan metabolic process(GO:0006022); biological process:aminoglycan catabolic process(GO:0006026); biological process:chitin metabolic process(GO:0006030); biological process:chitin catabolic process(GO:0006032); biological process:amino sugar metabolic process(GO:0006040); biological process:cell wall macromolecule catabolic process(GO:0016998); biological process:cell w…	LOC116210816	1.28879512879702	5.0174793651835e-22	1.59597656140879e-20	UP	probable L-type lectin-domain containing receptor kinase S.5, transcript variant X1		molecular function:carbohydrate binding(GO:0030246)
LOC116187807	1.776187012456	0.000678104265073642	0.0138023509980505	UP	uncharacterized LOC116187807, transcript variant X2			LOC116187591	1.2928360852396	3.27738959126525e-07	8.96842098626536e-06	UP	NEP1-interacting protein 1-like			LOC116202479	1.06834180565274	5.56944888773606e-22	1.76860119837675e-20	UP	probable O-methyltransferase 3		molecular function:O-methyltransferase activity(GO:0008171); molecular function:methyltransferase activity(GO:0008168); molecular function:protein dimerization activity(GO:0046983); molecular function:transferase activity, transferring one-carbon groups(GO:0016741)
LOC116204122	1.03412538955996	0.000679304137107747	0.0138023509980505	UP	cytochrome P450 704C1-like		molecular function:oxidoreductase activity, acting on paired donors, with incorporation or reduction of molecular oxygen(GO:0016705); molecular function:heme binding(GO:0020037); molecular function:tetrapyrrole binding(GO:0046906); molecular function:iron ion binding(GO:0005506)	LOC116192859	-1.17624198284977	3.35148327473227e-07	9.15838379383952e-06	DOWN	protein NETWORKED 2D		molecular function:actin binding(GO:0003779); molecular function:cytoskeletal protein binding(GO:0008092)	LOC116215593	1.76050578969112	6.63081309726102e-22	2.09518324439117e-20	UP	uncharacterized LOC116215593
LOC116199786	1.17022129971041	0.000682294905004343	0.0138442827599658	UP	pentatricopeptide repeat-containing protein At1g26460, mitochondrial, transcript variant X2			LOC116210929	2.24964111642588	3.51183984406118e-07	9.56988568354531e-06	UP	UDP-glycosyltransferase 92A1		molecular function:transferase activity, transferring hexosyl groups(GO:0016758); molecular function:transferase activity, transferring glycosyl groups(GO:0016757)	LOC116215455	1.16016096994349	7.11037570914636e-22	2.23929901665113e-20	UP	protein BONZAI 3-like, transcript variant X1
LOC116206728	3.94006402224747	0.00068832745540409	0.0139137702393654	UP	L-ascorbate oxidase		molecular function:copper ion binding(GO:0005507)	LOC116214807	1.54390534721858	3.7484187668867e-07	1.01580593222145e-05	UP	wall-associated receptor kinase-like 14			LOC116187865	1.48085601112708	7.30346156554755e-22	2.29631901117751e-20	UP	mechanosensitive ion channel protein 10-like
LOC116205223	1.21834179262745	0.000688514544455005	0.0139137702393654	UP	uncharacterized LOC116205223			LOC116205831	1.24261197916176	3.8066596057332e-07	1.03016411125871e-05	UP	receptor-like protein EIX2			LOC116194146	1.44263818142823	7.47582802496142e-22	2.34664766211166e-20	UP	ethylene-responsive transcription factor ERF017-like		molecular function:DNA binding transcription factor activity(GO:0003700); molecular function:transcription regulator activity(GO:0140110)
LOC116194774	1.53781665139534	0.000690683211294124	0.0139387338884682	UP	probable WRKY transcription factor 75		molecular function:DNA binding transcription factor activity(GO:0003700); molecular function:transcription regulator activity(GO:0140110); molecular function:sequence-specific DNA binding(GO:0043565)	LOC116198735	1.78034265045088	3.82721707713162e-07	1.03429881644469e-05	UP	uncharacterized LOC116198735			LOC116214275	1.20976759562199	8.30065495913469e-22	2.59276595572971e-20	UP	thylakoidal processing peptidase 1, chloroplastic-like	egr03060:Protein export
LOC116200573	5.77756492790985	0.000694974137899042	0.0140064018561191	UP	IQ domain-containing protein IQM2-like			LOC116201015	1.44261969273001	4.02335688502067e-07	1.08282460780508e-05	UP	arogenate dehydratase/prephenate dehydratase 6, chloroplastic-like	egr00400:Phenylalanine, tyrosine and tryptophan biosynthesis; egr01230:Biosynthesis of amino acids	biological process:drug metabolic process(GO:0017144); biological process:aromatic amino acid family metabolic process(GO:0009072); biological process:aromatic amino acid family biosynthetic process, prephenate pathway(GO:0009095); biological process:aromatic amino acid family biosynthetic process(GO:0009073); biological process:alpha-amino acid metabolic process(GO:1901605); biological process:a…	LOC116194233	1.15626695659987	9.29924079443334e-22	2.8988053189967e-20	UP	MDIS1-interacting receptor like kinase 2-like
LOC116207099	4.74320579529335	0.000700422552395386	0.0140592881686461	UP	ethylene-response factor C3-like	egr04016:MAPK signaling pathway - plant; egr04075:Plant hormone signal transduction	molecular function:DNA binding transcription factor activity(GO:0003700); molecular function:transcription regulator activity(GO:0140110)	LOC116208235	1.41888477450652	4.14278303459276e-07	1.11039053347163e-05	UP	probable anion transporter 3, chloroplastic			LOC116192614	1.55656250873842	1.09846958119814e-21	3.40882796051488e-20	UP	probable WRKY transcription factor 46		molecular function:DNA binding transcription factor activity(GO:0003700); molecular function:transcription regulator activity(GO:0140110); molecular function:sequence-specific DNA binding(GO:0043565)
LOC116212946	-3.27121393390774	0.000710394762032307	0.0142212270458317	DOWN	non-specific phospholipase C3-like	egr00562:Inositol phosphate metabolism; egr00565:Ether lipid metabolism; egr00564:Glycerophospholipid metabolism	molecular function:hydrolase activity, acting on ester bonds(GO:0016788)	LOC116200192	-1.65291813669854	4.1934392982332e-07	1.12243246134267e-05	DOWN	homeobox-leucine zipper protein ATHB-6-like		molecular function:DNA binding transcription factor activity(GO:0003700); molecular function:transcription regulator activity(GO:0140110); molecular function:sequence-specific DNA binding(GO:0043565)	LOC116194255	1.31021614336092	1.11945615954064e-21	3.46831506571967e-20	UP	E3 ubiquitin-protein ligase BIG BROTHER-like, transcript variant X1
LOC116195762	-1.36858070005172	0.000713415836941801	0.0142579117497975	DOWN	cx9C motif-containing protein 4			LOC116209845	1.07356514973318	4.44184959334156e-07	1.18568336624443e-05	UP	thioredoxin F1, chloroplastic-like		biological process:cell redox homeostasis(GO:0045454); biological process:regulation of biological quality(GO:0065008); biological process:cellular homeostasis(GO:0019725); biological process:homeostatic process(GO:0042592)	LOC116199847	1.17287529402516	1.23287351825389e-21	3.8135155746962e-20	UP	uncharacterized LOC116199847, transcript variant X1
LOC116209260	1.46435412762788	0.000716354362610751	0.0142830921912269	UP	uncharacterized LOC116209260			LOC116196191	-1.70851391717645	4.51944871355237e-07	1.2031190033238e-05	DOWN	LIM domain-containing protein WLIM1-like			LOC116207069	1.46345933870942	1.30016369215581e-21	4.01514952504751e-20	UP	pathogenesis-related protein STH-2-like		biological process:defense response(GO:0006952); biological process:response to stress(GO:0006950)
LOC116199750	1.32617167194952	0.000722726844280219	0.0143909369233077	UP	RING-H2 finger protein ATL5-like, transcript variant X2			LOC116187798	1.02311725316011	4.59588465396915e-07	1.22180689315085e-05	UP	diphosphomevalonate decarboxylase MVD2, peroxisomal	egr00900:Terpenoid backbone biosynthesis		LOC116195341	1.54951239057257	1.55467959507474e-21	4.79338611825549e-20	UP	arabinogalactan protein 13-like
LOC116208536	-1.17787617163019	0.000726092918993251	0.0144387105888751	DOWN	uncharacterized LOC116208536			LOC116215014	1.88644734340102	4.87981574794542e-07	1.28854757344332e-05	UP	probable xyloglucan galactosyltransferase GT17			LOC116195839	2.27056411596251	1.6921661498633e-21	5.20886951131306e-20	UP	-	egr00999:Biosynthesis of various plant secondary metabolites
LOC116189632	-1.87783059770733	0.000742096479241886	0.0146399852324945	DOWN	nuclear/nucleolar GTPase 2-like, transcript variant X3	egr03008:Ribosome biogenesis in eukaryotes	molecular function:purine nucleoside binding(GO:0001883); molecular function:GTP binding(GO:0005525); molecular function:ribonucleoside binding(GO:0032549); molecular function:purine ribonucleoside binding(GO:0032550); molecular function:guanyl ribonucleotide binding(GO:0032561); molecular function:nucleoside binding(GO:0001882); molecular function:guanyl nucleotide binding(GO:0019001)	LOC116203706	-1.1544060879296	5.01067470008914e-07	1.32132098787142e-05	DOWN	polygalacturonate 4-alpha-galacturonosyltransferase	egr00520:Amino sugar and nucleotide sugar metabolism	molecular function:transferase activity, transferring glycosyl groups(GO:0016757)	LOC116213828	1.26226744967695	1.89873576589427e-21	5.81659263115443e-20	UP	uncharacterized LOC116213828
LOC116188234	1.5110117945094	0.000745519437348778	0.0146687579411945	UP	SNAP25 homologous protein SNAP33-like, transcript variant X1			LOC116213829	1.07309364389956	5.27550917426082e-07	1.38222668961583e-05	UP	F-box/kelch-repeat protein At5g43190			LOC116216033	1.2749591279148	2.03736864767291e-21	6.23127894885215e-20	UP	protein SENESCENCE-ASSOCIATED GENE 21, mitochondrial-like
LOC116202208	1.28471364945049	0.000755121698960983	0.0148381413845833	UP	abscisic acid receptor PYR1-like	egr04016:MAPK signaling pathway - plant; egr04075:Plant hormone signal transduction		LOC116209521	1.98646149310009	5.28205975738494e-07	1.38222668961583e-05	UP	LOB domain-containing protein 40			LOC116203089	1.00529865194007	2.61124937037716e-21	7.96097351975208e-20	UP	calcium uniporter protein 5, mitochondrial
LOC116187092	2.21380332041449	0.000763599341283726	0.0149457307506306	UP	16 kDa phloem protein 1			LOC116206700	-3.76343982697052	5.28396769520877e-07	1.38222668961583e-05	DOWN	uncharacterized LOC116206700			LOC116209401	-1.233135711352	2.71415226472666e-21	8.24834330769241e-20	DOWN	FCS-Like Zinc finger 15-like
LOC116208444	-1.66282820220514	0.000766303700287658	0.0149790307069318	DOWN	sugar carrier protein C		molecular function:transmembrane transporter activity(GO:0022857)	LOC116188360	1.18297999988173	5.51369425111392e-07	1.43656664178291e-05	UP	probable receptor-like protein kinase At2g39360, transcript variant X1			LOC116187691	1.06416064204322	2.92891240491637e-21	8.88685107278679e-20	UP	protein SPIRRIG
LOC116209666	5.9121994845525	0.000769361524565935	0.0150062895295945	UP	transcription factor bHLH148-like			LOC116211245	2.51608560442988	5.56239803327103e-07	1.44541199822121e-05	UP	protein argonaute 7			LOC116204851	1.35746503094925	3.21039253564226e-21	9.72545103852897e-20	UP	transcription factor JUNGBRUNNEN 1, transcript variant X1
LOC116192623	-1.78703136995191	0.000771519769909284	0.0150062895295945	DOWN	uncharacterized LOC116192623			LOC116193216	2.09245803108852	5.65212735191379e-07	1.46484300537099e-05	UP	RING-H2 finger protein ATL67			LOC116211818	1.3201388058408	3.46757060404536e-21	1.04878898539153e-19	UP	transcription factor bHLH106-like		molecular function:protein dimerization activity(GO:0046983)
LOC116201876	-1.01445957570596	0.000772454499609879	0.0150062895295945	DOWN	DDB1- and CUL4-associated factor 8, transcript variant X1			LOC116205159	1.08564277457276	5.66575939209896e-07	1.46495076133148e-05	UP	UDP-glycosyltransferase 88A1-like		molecular function:transferase activity, transferring hexosyl groups(GO:0016758); molecular function:transferase activity, transferring glycosyl groups(GO:0016757)	LOC116192218	1.79271431867629	3.62381290273701e-21	1.09431122229013e-19	UP	uncharacterized LOC116192218
LOC116207786	1.70854695785986	0.000772722421873453	0.0150062895295945	UP	ethylene-responsive transcription factor ERN1-like		molecular function:DNA binding transcription factor activity(GO:0003700); molecular function:transcription regulator activity(GO:0140110)	LOC116191953	-1.68171347576757	5.90306492552518e-07	1.52182567218178e-05	DOWN	heat shock 70 kDa protein-like	egr04144:Endocytosis; egr04141:Protein processing in endoplasmic reticulum; egr03040:Spliceosome		LOC116196359	1.24154711995964	3.88037542178542e-21	1.16993625473578e-19	UP	uncharacterized LOC116196359
LOC116193866	-1.415220765277	0.000775401672721933	0.015038764390168	DOWN	ethylene-responsive transcription factor 2-like		molecular function:DNA binding transcription factor activity(GO:0003700); molecular function:transcription regulator activity(GO:0140110)	LOC116188416	-1.04080888263893	6.0539118340374e-07	1.55661803890151e-05	DOWN	exonuclease DPD1, chloroplastic/mitochondrial, transcript variant X1			LOC116192576	1.1798364894949	4.3078355053575e-21	1.29389836431725e-19	UP	calcium/calmodulin-regulated receptor-like kinase 1, transcript variant X2
LOC116188544	-1.00081881758385	0.000784938129125093	0.0151450465379252	DOWN	RING-H2 finger protein ATL48-like			LOC116206713	1.64795804110226	6.17416999501018e-07	1.58545888220491e-05	UP	putative serine/threonine-protein kinase			LOC116200072	1.81617768981452	4.31186460416961e-21	1.29389836431725e-19	UP	plant intracellular Ras-group-related LRR protein 5-like
LOC116203952	-1.01033053108104	0.000792804812082784	0.0152770929853475	DOWN	switch 2, transcript variant X2			LOC116204575	1.35382661583377	6.32433623502579e-07	1.62056378224774e-05	UP	MLP-like protein 328, transcript variant X1		biological process:defense response(GO:0006952); biological process:response to stress(GO:0006950)	LOC116194778	2.59538509221779	4.64920536472421e-21	1.39293696053001e-19	UP	-
LOC116187606	1.07134285324952	0.000798788510797369	0.0153725613662989	UP	nucleolar protein 56-like	egr03008:Ribosome biogenesis in eukaryotes		LOC116203668	2.2646096378629	6.43624065447589e-07	1.64413641646866e-05	UP	phospholipase A1-Ibeta2, chloroplastic-like		biological process:lipid metabolic process(GO:0006629)	LOC116195670	2.05629320737175	4.70394569532898e-21	1.40712858299927e-19	UP	pleiotropic drug resistance protein 3-like	egr02010:ABC transporters	molecular function:ATPase activity(GO:0016887); molecular function:hydrolase activity, acting on acid anhydrides(GO:0016817); molecular function:nucleoside-triphosphatase activity(GO:0017111); molecular function:hydrolase activity, acting on acid anhydrides, in phosphorus-containing anhydrides(GO:0016818); molecular function:pyrophosphatase activity(GO:0016462)
LOC116207400	-1.14566405645288	0.00081274971159393	0.0156010336670228	DOWN	gluconokinase, transcript variant X2	egr01200:Carbon metabolism; egr00030:Pentose phosphate pathway		LOC116204675	1.85598819372329	6.5208034302032e-07	1.66205514162529e-05	UP	VQ motif-containing protein 9-like			LOC116198777	2.06431849907835	5.76511329986932e-21	1.71649278202817e-19	UP	protein PLANT CADMIUM RESISTANCE 2-like
LOC116201558	-2.11439833810767	0.000822531702140392	0.0157544505374431	DOWN	protein SRG1-like			LOC116211814	2.11135867513733	6.64793359842003e-07	1.69159692199797e-05	UP	serine/threonine-protein kinase-like protein CCR4			LOC116213713	1.06551632344208	7.48283373443615e-21	2.21067928516585e-19	UP	G-type lectin S-receptor-like serine/threonine-protein kinase At4g27290		biological process:multi-organism process(GO:0051704); biological process:reproduction(GO:0000003); biological process:reproductive process(GO:0022414); biological process:cell recognition(GO:0008037); biological process:pollination(GO:0009856); biological process:pollen-pistil interaction(GO:0009875); biological process:multi-multicellular organism process(GO:0044706); biological process:recogni…
LOC116193278	4.73833950189013	0.000822851976644275	0.0157544505374431	UP	transcription factor bHLH94-like		molecular function:protein dimerization activity(GO:0046983)	LOC116197399	2.45433514782757	6.66668077735825e-07	1.69416700999715e-05	UP	ethylene-response factor C3-like	egr04016:MAPK signaling pathway - plant; egr04075:Plant hormone signal transduction	molecular function:DNA binding transcription factor activity(GO:0003700); molecular function:transcription regulator activity(GO:0140110)	LOC116208296	1.21346321256285	8.44520018113781e-21	2.48729391137369e-19	UP	ankyrin repeat-containing protein BDA1-like
LOC116193380	-1.42188173277751	0.000835146050207998	0.0159285710265725	DOWN	luminal-binding protein 5-like	egr04141:Protein processing in endoplasmic reticulum; egr03060:Protein export		LOC116212946	-2.28068773191049	6.99523759815754e-07	1.76848632594452e-05	DOWN	non-specific phospholipase C3-like	egr00565:Ether lipid metabolism; egr00562:Inositol phosphate metabolism; egr00564:Glycerophospholipid metabolism	molecular function:hydrolase activity, acting on ester bonds(GO:0016788)	LOC116199752	-1.04430632940058	9.9566553829113e-21	2.91445963163899e-19	DOWN	protein bfr2
LOC116214221	-1.71634016421186	0.000842111240990003	0.0160168883624449	DOWN	uncharacterized LOC116214221		biological process:lipid metabolic process(GO:0006629)	LOC116194771	3.08356988708323	7.01577125419709e-07	1.77139183226139e-05	UP	-			LOC116193854	1.90308380326299	1.13165320042456e-20	3.2973437145195e-19	UP	-
LOC116203841	-1.77167053274383	0.000842994124339203	0.0160168883624449	DOWN	transcription factor bHLH91-like, transcript variant X2		molecular function:protein dimerization activity(GO:0046983)	LOC116205443	3.36259795481511	7.04991838362263e-07	1.77603535707755e-05	UP	uncharacterized LOC116205443			LOC116207249	1.84454547061634	1.22869551538048e-20	3.56920150852914e-19	UP	pathogenesis-related protein STH-21-like		biological process:defense response(GO:0006952); biological process:response to stress(GO:0006950)
LOC116206888	-1.12638064699836	0.000864329271410971	0.0163670904422952	DOWN	probable histone chaperone ASF1A, transcript variant X1		biological process:chromatin assembly or disassembly(GO:0006333); biological process:chromatin organization(GO:0006325); biological process:cellular component organization(GO:0016043); biological process:organelle organization(GO:0006996); biological process:cellular component organization or biogenesis(GO:0071840); biological process:chromosome organization(GO:0051276); cellular component:nucleu…	LOC116195737	1.12851984311845	7.28115428797644e-07	1.83131779158309e-05	UP	cytochrome P450 CYP73A100-like	egr00940:Phenylpropanoid biosynthesis; egr00941:Flavonoid biosynthesis; egr00945:Stilbenoid, diarylheptanoid and gingerol biosynthesis; egr00130:Ubiquinone and other terpenoid-quinone biosynthesis	molecular function:heme binding(GO:0020037); molecular function:tetrapyrrole binding(GO:0046906); molecular function:oxidoreductase activity, acting on paired donors, with incorporation or reduction of molecular oxygen(GO:0016705); molecular function:iron ion binding(GO:0005506)	LOC116194048	1.06382566264121	1.75124529507919e-20	5.04871849797378e-19	UP	probable inactive receptor kinase At4g23740
LOC116193203	-1.02562129914177	0.000864713697533875	0.0163670904422952	DOWN	probable folate-biopterin transporter 4			LOC116201215	3.97806441034227	7.45477282015483e-07	1.87018391632898e-05	UP	pathogen-associated molecular patterns-induced protein A70			LOC116207440	2.68788163629472	2.05708170974478e-20	5.91256090820468e-19	UP	uncharacterized LOC116207440, transcript variant X1
LOC116202688	1.44934222398045	0.000870371182265323	0.0164426235156329	UP	ethylene-responsive transcription factor 5		molecular function:DNA binding transcription factor activity(GO:0003700); molecular function:transcription regulator activity(GO:0140110)	LOC116202039	-1.01033642460273	7.65176041086192e-07	1.91469912809729e-05	DOWN	hydrophobic protein RCI2B-like			LOC116193189	1.09182235455699	2.12031517552401e-20	6.08514513156025e-19	UP	uncharacterized LOC116193189
LOC116214146	-1.07818945589963	0.000884090810221257	0.0166550713868895	DOWN	F-box/LRR-repeat protein 3			LOC116202752	1.18433498496388	7.92797658745415e-07	1.976244850865e-05	UP	probable xyloglucan endotransglucosylase/hydrolase protein 30		biological process:cellular carbohydrate metabolic process(GO:0044262); biological process:carbohydrate metabolic process(GO:0005975); biological process:polysaccharide metabolic process(GO:0005976); biological process:cellular glucan metabolic process(GO:0006073); biological process:glucan metabolic process(GO:0044042); biological process:cellular polysaccharide metabolic process(GO:0044264); ce…	LOC116212305	1.76821211613908	2.20619378095964e-20	6.32210334979199e-19	UP	-	egr00460:Cyanoamino acid metabolism
LOC116203277	1.70700610258504	0.000900644438850236	0.0169054727811298	UP	protein DETOXIFICATION 35		biological process:response to chemical(GO:0042221); biological process:drug transmembrane transport(GO:0006855); biological process:drug transport(GO:0015893); biological process:response to drug(GO:0042493); molecular function:transmembrane transporter activity(GO:0022857); molecular function:drug transmembrane transporter activity(GO:0015238); molecular function:active transmembrane transporte…	LOC116200281	-1.04672230220987	7.9979220076974e-07	1.9911472159697e-05	DOWN	flavonoid 3',5'-hydroxylase 2-like, transcript variant X2	egr00941:Flavonoid biosynthesis	molecular function:heme binding(GO:0020037); molecular function:tetrapyrrole binding(GO:0046906); molecular function:oxidoreductase activity, acting on paired donors, with incorporation or reduction of molecular oxygen(GO:0016705); molecular function:iron ion binding(GO:0005506)	LOC116198131	1.57552369740468	2.30020636618955e-20	6.58162496232798e-19	UP	heavy metal-associated isoprenylated plant protein 36		biological process:ion transport(GO:0006811); biological process:metal ion transport(GO:0030001); biological process:cation transport(GO:0006812)
LOC116201141	-1.96947064132647	0.000906449067811585	0.0169635468404739	DOWN	histone H3.2		cellular component:chromatin(GO:0000785); cellular component:nucleosome(GO:0000786); cellular component:protein-DNA complex(GO:0032993); cellular component:DNA packaging complex(GO:0044815); cellular component:chromosomal part(GO:0044427); cellular component:chromosome(GO:0005694); cellular component:non-membrane-bounded organelle(GO:0043228); cellular component:intracellular non-membrane-bounded…	LOC116197592	1.70997083824169	8.01137685163348e-07	1.99196582048293e-05	UP	BTB/POZ domain-containing protein At4g30940-like		biological process:protein-containing complex assembly(GO:0065003); biological process:protein-containing complex subunit organization(GO:0043933); biological process:cellular component assembly(GO:0022607); biological process:cellular component organization(GO:0016043); biological process:cellular component biogenesis(GO:0044085); biological process:cellular component organization or biogenesis(…	LOC116196106	1.34004090776858	2.41482129453878e-20	6.8992311985438e-19	UP	uncharacterized LOC116196106
LOC116207582	-1.29472795049209	0.000912392493596141	0.0170534036287419	DOWN	histone H2B.8-like		cellular component:chromatin(GO:0000785); cellular component:nucleosome(GO:0000786); cellular component:protein-DNA complex(GO:0032993); cellular component:DNA packaging complex(GO:0044815); cellular component:chromosomal part(GO:0044427); cellular component:chromosome(GO:0005694); cellular component:non-membrane-bounded organelle(GO:0043228); cellular component:intracellular non-membrane-bounded…	LOC116210319	1.06499434330832	8.2836440926786e-07	2.051851311098e-05	UP	alanine--tRNA ligase		biological process:cellular amino acid metabolic process(GO:0006520); biological process:oxoacid metabolic process(GO:0043436); biological process:organic acid metabolic process(GO:0006082); biological process:carboxylic acid metabolic process(GO:0019752); biological process:tRNA aminoacylation for protein translation(GO:0006418); biological process:amino acid activation(GO:0043038); biological p…	LOC116205348	1.23190241777186	2.46967295809418e-20	7.04539736998916e-19	UP	uncharacterized LOC116205348
LOC116203679	1.1026450668339	0.000913931119348206	0.0170608091704326	UP	mediator of RNA polymerase II transcription subunit 23-like, transcript variant X1			LOC116195841	1.02006737086013	8.36804287452662e-07	2.06752918083985e-05	UP	abscisate beta-glucosyltransferase-like	egr00906:Carotenoid biosynthesis	molecular function:transferase activity, transferring hexosyl groups(GO:0016758); molecular function:transferase activity, transferring glycosyl groups(GO:0016757)	LOC116204935	1.07888910443367	3.2438690511488e-20	9.21268464898436e-19	UP	probable WRKY transcription factor 53		molecular function:DNA binding transcription factor activity(GO:0003700); molecular function:transcription regulator activity(GO:0140110); molecular function:sequence-specific DNA binding(GO:0043565)
LOC116190195	-2.21325122826672	0.000921909564592549	0.0171882614701937	DOWN	5.8S ribosomal RNA			LOC116198722	5.36272582754395	8.52867599734057e-07	2.09927573889314e-05	UP	chaperone protein dnaJ 8, chloroplastic-like			LOC116200837	1.04993301532631	3.4966566623755e-20	9.91550519090585e-19	UP	uncharacterized LOC116200837, transcript variant X1
LOC116206700	-4.29349749623833	0.000935183633158539	0.0173923192747069	DOWN	uncharacterized LOC116206700			LOC116196913	1.04418839359158	8.74262103379076e-07	2.14754032098464e-05	UP	protein NRT1/ PTR FAMILY 2.10-like			LOC116208573	1.74680598667693	3.66436614194177e-20	1.03606559731791e-18	UP	major allergen Pru ar 1-like		biological process:defense response(GO:0006952); biological process:response to stress(GO:0006950)
LOC116189736	-1.61423418320976	0.000946552442018278	0.0175600176013677	DOWN	transcription factor MYB41-like			LOC116209632	-3.6444468409218	8.74668083573593e-07	2.14754032098464e-05	DOWN	protein DETOXIFICATION 55		biological process:drug transmembrane transport(GO:0006855); biological process:drug transport(GO:0015893); biological process:response to drug(GO:0042493); biological process:response to chemical(GO:0042221); molecular function:drug transmembrane transporter activity(GO:0015238); molecular function:antiporter activity(GO:0015297); molecular function:secondary active transmembrane transporter act…	LOC116196178	1.0363736345295	3.75094811766062e-20	1.05897699446084e-18	UP	monooxygenase 3-like		molecular function:FAD binding(GO:0071949); molecular function:coenzyme binding(GO:0050662); molecular function:flavin adenine dinucleotide binding(GO:0050660)
[truncated: 983 more rows]

## Sheet: Table S3
Table S3: Selected differentially expressed genes (DEGs) involved in cell wall modification and degradation across the three comparison groups (CG-1, CG-2, and CG-3)
		CG-1			CG-2			CG-3
Gene ID	Gene description	Regulation	log2foldchange	pvalue	Regulation	log2foldchange	pvalue	Regulation	log2foldchange	pvalue
[truncated: 57 more rows]

## Sheet: Table S4
Table S4: Selected differentially expressed genes (DEGs) involved in pathogen recognition and signaling transduction across the three comparison groups (CG-1, CG-2, and CG-3)
[truncated: 182 more rows]

[truncated: 5 more sheets: Table S5, Table S6, Table S7, Table S8, Table S9]
